# Supplementary material for: 3-(3-Fluoro­benz­yl)-1H-isochromen-1-one
Source: Acta Crystallogr Sect E Struct Rep Online. 2008 Nov 8;64(Pt 12):o2266. doi: 10.1107/S1600536808035575 (PMC2959865; doi:10.1107/S1600536808035575)
Supplement: Supplementary file 1 [file e-64-o2266-sup1.cif]

##############################################################################
###                                                                        ###
###        Electronic paper (Acta Crystallographica Section E)             ###
###                                                                        ###
##############################################################################
#                                                                            #
# This CIF contains the data in a paper accepted for publication in Acta     #
# Crystallographica Section E. It conforms to the requirements of Notes      #
# for Authors for Section E, and has been peer reviewed under the auspices   #
# of the IUCr Commission on Journals.                                        #
#                                                                            #
# Full details of the Crystallographic Information File format               #
# are given in the paper "The Crystallographic Information File (CIF):       #
# a New Standard Archive File for Crystallography" by S. R. Hall, F. H.      #
# Allen and I. D. Brown [Acta Cryst. (1991), A47, 655-685].                  #
#                                                                            #
# The current version of the core CIF dictionary is obtainable from          #
# ftp://ftp.iucr.org/pub/cif_core.dic. The current version number is 2.4.    #
#                                                                            #
# Software is freely available for graphical display of the structure(s) in  #
# this CIF.  For information consult the CIF home page http://www.iucr.org/  #
# cif/home.html                                                              #
#                                                                            #
# This file may be used for bona fide research purposes within the           #
# scientific community so long as proper attribution is given to the journal # 
# article from which it was obtained.                                        #
#                                                                            #
##############################################################################
                                             
data_I
_audit_creation_method     SHELXL-97
_chemical_name_systematic
;
3-(3-Fluorobenzyl)-1<i>H</i>-isochromen-1-one
;
_chemical_name_common     3-(4-fluorobenzyl)isocoumarin
_chemical_formula_moiety     'C16 H11 F O2'
_chemical_formula_sum     'C16 H11 F O2'
_chemical_formula_iupac     'C16 H11 F O2'
_chemical_formula_weight     254.25
_chemical_melting_point     447.0(10)
_symmetry_cell_setting     triclinic
_symmetry_space_group_name_H-M     'P -1'
_symmetry_space_group_name_Hall     '-P 1'
loop_
    _symmetry_equiv_pos_as_xyz
    'x, y, z'
    '-x, -y, -z'
_cell_length_a     7.0130(7)
_cell_length_b     11.7570(9)
_cell_length_c     15.8070(7)
_cell_angle_alpha     97.515(6)
_cell_angle_beta     100.520(4)
_cell_angle_gamma     105.397(7)
_cell_volume     1213.12(16)
_cell_formula_units_Z     4
_cell_measurement_reflns_used     19831
_cell_measurement_theta_min     1
_cell_measurement_theta_max     27.5
_cell_measurement_temperature     150.0(10)
_exptl_crystal_description     'block'
_exptl_crystal_colour     'colorless'
_exptl_crystal_size_max     0.375
_exptl_crystal_size_mid     0.241
_exptl_crystal_size_min     0.219
_exptl_crystal_density_diffrn     1.392
_exptl_crystal_density_meas     ?
_exptl_crystal_density_method     'not measured'
_exptl_crystal_F_000     528
loop_
    _exptl_crystal_face_index_h
    _exptl_crystal_face_index_k
    _exptl_crystal_face_index_l
    _exptl_crystal_face_perp_dist
    0 0 1 0.098
    0 0 -1 0.121
    1 0 -1 0.131
    -1 0 1 0.244
    0 -1 0 0.052
    0 1 0 0.189
_exptl_absorpt_coefficient_mu     0.101
_exptl_absorpt_correction_type     'Gaussian'
_exptl_absorpt_process_details
;
(Coppens, 1970)
;
_exptl_absorpt_correction_T_min     0.925
_exptl_absorpt_correction_T_max     0.961
_diffrn_ambient_temperature     150.0(10)
_diffrn_radiation_type     MoK\a
_diffrn_radiation_wavelength     0.71073
_diffrn_radiation_source     'fine-focus sealed tube'
_diffrn_radiation_monochromator     graphite
_diffrn_measurement_device_type     'Bruker--Nonius KappaCCD area-detector'
_diffrn_measurement_method     '\f and \w'
_diffrn_detector_area_resol_mean     9.091
_diffrn_reflns_number     19724
_diffrn_reflns_av_R_equivalents     0.1027
_diffrn_reflns_av_sigmaI/netI     0.0623
_diffrn_reflns_theta_min     1.33
_diffrn_reflns_theta_max     27.50
_diffrn_reflns_theta_full     27.50
_diffrn_measured_fraction_theta_max     0.980
_diffrn_measured_fraction_theta_full     0.980
_diffrn_reflns_limit_h_min     -9
_diffrn_reflns_limit_h_max     9
_diffrn_reflns_limit_k_min     -15
_diffrn_reflns_limit_k_max     15
_diffrn_reflns_limit_l_min     -20
_diffrn_reflns_limit_l_max     20
_diffrn_standards_number     ?
_diffrn_standards_interval_count     ?
_diffrn_standards_interval_time     ?
_diffrn_standards_decay_%     ?
_refine_special_details
;
Refinement of <i>F</i>^2^ against ALL reflections. The weighted <i>R</i>-factor
<i>wR</i> and goodness of fit <i>S</i> are based on <i>F</i>^2^, conventional
<i>R</i>-factors <i>R</i> are based on <i>F</i>, with <i>F</i> set to zero for
negative <i>F</i>^2^. The threshold expression of <i>F</i>^2^ >
\s(<i>F</i>^2^) is used only for calculating <i>R</i>-factors(gt) <i>etc</i>.
and is not relevant to the choice of reflections for refinement.
<i>R</i>-factors based on <i>F</i>^2^ are statistically about twice as large
as those based on <i>F</i>, and <i>R</i>- factors based on ALL data will be
even larger.
;
_reflns_number_total     5458
_reflns_number_gt     3741
_reflns_threshold_expression     I>2\s(I)
_refine_ls_structure_factor_coef     Fsqd
_refine_ls_matrix_type     full
_refine_ls_R_factor_all     0.1125
_refine_ls_R_factor_gt     0.0743
_refine_ls_wR_factor_gt     0.1815
_refine_ls_wR_factor_ref     0.2183
_refine_ls_goodness_of_fit_ref     1.152
_refine_ls_restrained_S_all     1.152
_refine_ls_number_reflns     5458
_refine_ls_number_parameters     343
_refine_ls_number_restraints     0
_refine_ls_hydrogen_treatment     constr
_refine_ls_weighting_scheme     calc
_refine_ls_weighting_details
         'calc w=1/[\s^2^(Fo^2^)+(0.0736P)^2^+0.9938P] where P=(Fo^2^+2Fc^2^)/3'
_atom_sites_solution_hydrogens     geom
_atom_sites_solution_primary     direct
_atom_sites_solution_secondary     difmap
_refine_ls_shift/su_max     0.000
_refine_ls_shift/su_mean     0.000
_refine_diff_density_max     1.107
_refine_diff_density_min     -0.333
_refine_ls_extinction_method     none
_refine_ls_extinction_coef     ?
loop_
    _atom_type_symbol
    _atom_type_description
    _atom_type_scat_dispersion_real
    _atom_type_scat_dispersion_imag
    _atom_type_scat_source
    'C' 'C' 0.0033 0.0016
                         'International Tables Vol C Tables 4.2.6.8 and 6.1.1.4'
    'H' 'H' 0.0000 0.0000
                         'International Tables Vol C Tables 4.2.6.8 and 6.1.1.4'
    'O' 'O' 0.0106 0.0060
                         'International Tables Vol C Tables 4.2.6.8 and 6.1.1.4'
    'F' 'F' 0.0171 0.0103
                         'International Tables Vol C Tables 4.2.6.8 and 6.1.1.4'
_computing_data_collection     'COLLECT (Hooft, 1998)'
_computing_cell_refinement
                    'COLLECT (Hooft, 1998) and DENZO (Otwinowski & Minor, 1997)'
_computing_data_reduction
                    'COLLECT (Hooft, 1998) and DENZO (Otwinowski & Minor, 1997)'
_computing_structure_solution     'SIR92 (Altomare <i>et al.</i>,  1994)'
_computing_structure_refinement     'SHELXL97 (Sheldrick, 2008)'
_computing_molecular_graphics     'PLATON (Spek, 2003)'
_computing_publication_material     'SHELXL97 (Sheldrick, 2008)'
loop_
    _atom_site_type_symbol
    _atom_site_label
    _atom_site_fract_x
    _atom_site_fract_y
    _atom_site_fract_z
    _atom_site_U_iso_or_equiv
    _atom_site_adp_type
    _atom_site_calc_flag
    _atom_site_refinement_flags
    _atom_site_occupancy
    _atom_site_disorder_assembly
    _atom_site_disorder_group
    F F1A -0.3150(4) -0.1110(3) 0.3167(2) 0.1171(11) Uani d . 1 . .
    O O1A 0.3057(4) 0.66409(18) 0.51835(14) 0.0554(6) Uani d . 1 . .
    O O2A 0.2277(3) 0.46688(17) 0.49561(12) 0.0445(5) Uani d . 1 . .
    C C1A 0.2626(5) 0.5733(2) 0.46489(18) 0.0396(6) Uani d . 1 . .
    C C2A 0.1748(4) 0.3568(2) 0.44071(18) 0.0366(6) Uani d . 1 . .
    C C3A 0.1539(4) 0.3464(2) 0.35504(17) 0.0327(6) Uani d . 1 . .
    H H3A 0.1165 0.2708 0.3196 0.039 Uiso d R 1 . .
    C C4A 0.1886(4) 0.4520(2) 0.31613(16) 0.0307(5) Uani d . 1 . .
    C C5A 0.1696(4) 0.4466(3) 0.22617(17) 0.0376(6) Uani d . 1 . .
    H H5A 0.1304 0.3727 0.1884 0.045 Uiso d R 1 . .
    C C6A 0.2087(5) 0.5508(3) 0.19368(19) 0.0448(7) Uani d . 1 . .
    H H6A 0.1947 0.5469 0.1336 0.054 Uiso d R 1 . .
    C C7A 0.2686(5) 0.6617(3) 0.2486(2) 0.0494(8) Uani d . 1 . .
    H H7A 0.2961 0.7316 0.2255 0.059 Uiso d R 1 . .
    C C8A 0.2869(5) 0.6691(3) 0.3371(2) 0.0438(7) Uani d . 1 . .
    H H8A 0.3264 0.7436 0.3741 0.053 Uiso d R 1 . .
    C C9A 0.2464(4) 0.5642(2) 0.37126(17) 0.0336(6) Uani d . 1 . .
    C C10A 0.1492(5) 0.2591(3) 0.49354(19) 0.0477(8) Uani d . 1 . .
    H H10AA 0.0384 0.2597 0.5223 0.057 Uiso d R 1 . .
    H H10AB 0.2721 0.2754 0.5387 0.057 Uiso d R 1 . .
    C C11A 0.1064(5) 0.1367(2) 0.43876(19) 0.0415(7) Uani d . 1 . .
    C C12A -0.0899(5) 0.0666(3) 0.4031(2) 0.0500(8) Uani d . 1 . .
    H H12A -0.1986 0.0926 0.4142 0.060 Uiso d R 1 . .
    C C13A -0.1233(6) -0.0442(3) 0.3506(2) 0.0597(9) Uani d . 1 . .
    C C14A 0.0309(6) -0.0860(3) 0.3330(2) 0.0605(9) Uani d . 1 . .
    H H14A 0.0045 -0.1603 0.2972 0.073 Uiso d R 1 . .
    C C15A 0.2262(6) -0.0157(3) 0.3690(2) 0.0582(9) Uani d . 1 . .
    H H15A 0.3335 -0.0431 0.3576 0.070 Uiso d R 1 . .
    C C16A 0.2644(5) 0.0946(3) 0.4218(2) 0.0486(8) Uani d . 1 . .
    H H16A 0.3979 0.1410 0.4462 0.058 Uiso d R 1 . .
    F F1B 0.6734(4) 0.4452(2) 0.02309(13) 0.0755(7) Uani d . 1 . .
    O O1B -0.0906(3) 0.1067(2) 0.15717(17) 0.0560(6) Uani d . 1 . .
    O O2B 0.2406(3) 0.14988(17) 0.19855(12) 0.0379(5) Uani d . 1 . .
    C C1B 0.0550(4) 0.0724(3) 0.15393(19) 0.0377(6) Uani d . 1 . .
    C C2B 0.4190(4) 0.1206(2) 0.20150(17) 0.0338(6) Uani d . 1 . .
    C C3B 0.4207(4) 0.0158(2) 0.15905(17) 0.0362(6) Uani d . 1 . .
    H H3B 0.5434 -0.0013 0.1613 0.043 Uiso d R 1 . .
    C C4B 0.2357(4) -0.0713(2) 0.10937(16) 0.0335(6) Uani d . 1 . .
    C C5B 0.2287(5) -0.1833(3) 0.06398(18) 0.0414(7) Uani d . 1 . .
    H H5B 0.3484 -0.2037 0.0651 0.050 Uiso d R 1 . .
    C C6B 0.0472(5) -0.2627(3) 0.01779(19) 0.0479(8) Uani d . 1 . .
    H H6B 0.0445 -0.3373 -0.0115 0.057 Uiso d R 1 . .
    C C7B -0.1311(5) -0.2330(3) 0.0146(2) 0.0486(8) Uani d . 1 . .
    H H7B -0.2535 -0.2871 -0.0174 0.058 Uiso d R 1 . .
    C C8B -0.1287(4) -0.1243(3) 0.0585(2) 0.0448(7) Uani d . 1 . .
    H H8B -0.2490 -0.1044 0.0564 0.054 Uiso d R 1 . .
    C C9B 0.0545(4) -0.0429(2) 0.10674(17) 0.0346(6) Uani d . 1 . .
    C C10B 0.5958(4) 0.2185(3) 0.25670(17) 0.0385(6) Uani d . 1 . .
    H H10BA 0.7166 0.1925 0.2602 0.046 Uiso d R 1 . .
    H H10BB 0.5740 0.2328 0.3155 0.046 Uiso d R 1 . .
    C C11B 0.6324(4) 0.3355(2) 0.22315(17) 0.0341(6) Uani d . 1 . .
    C C12B 0.6343(4) 0.3367(3) 0.13607(18) 0.0393(6) Uani d . 1 . .
    H H12B 0.6121 0.2656 0.0971 0.047 Uiso d R 1 . .
    C C13B 0.6700(5) 0.4442(3) 0.10830(19) 0.0452(7) Uani d . 1 . .
    C C14B 0.7068(5) 0.5520(3) 0.1630(2) 0.0512(8) Uani d . 1 . .
    H H14B 0.7312 0.6238 0.1423 0.061 Uiso d R 1 . .
    C C15B 0.7077(5) 0.5502(3) 0.2497(2) 0.0507(8) Uani d . 1 . .
    H H15B 0.7325 0.6218 0.2886 0.061 Uiso d R 1 . .
    C C16B 0.6707(4) 0.4437(3) 0.28008(19) 0.0418(7) Uani d . 1 . .
    H H16B 0.6724 0.4442 0.3391 0.050 Uiso d R 1 . .
loop_
    _atom_site_aniso_label
    _atom_site_aniso_U_11
    _atom_site_aniso_U_22
    _atom_site_aniso_U_33
    _atom_site_aniso_U_12
    _atom_site_aniso_U_13
    _atom_site_aniso_U_23
    F1A 0.0800(19) 0.0779(18) 0.155(3) -0.0105(14) -0.0160(18) 0.0182(18)
    O1A 0.0836(17) 0.0300(11) 0.0420(12) 0.0070(11) 0.0081(11) -0.0009(9)
    O2A 0.0694(14) 0.0310(10) 0.0299(10) 0.0109(9) 0.0095(9) 0.0056(8)
    C1A 0.0471(17) 0.0285(14) 0.0389(15) 0.0074(12) 0.0048(12) 0.0061(11)
    C2A 0.0453(16) 0.0264(13) 0.0390(14) 0.0099(11) 0.0112(12) 0.0083(11)
    C3A 0.0368(14) 0.0248(12) 0.0353(13) 0.0085(10) 0.0060(11) 0.0055(10)
    C4A 0.0292(13) 0.0292(13) 0.0331(13) 0.0076(10) 0.0061(10) 0.0079(10)
    C5A 0.0428(16) 0.0361(15) 0.0323(13) 0.0111(12) 0.0054(11) 0.0072(11)
    C6A 0.0510(18) 0.0479(17) 0.0349(14) 0.0116(14) 0.0076(12) 0.0157(13)
    C7A 0.0557(19) 0.0398(16) 0.0495(17) 0.0071(14) 0.0049(14) 0.0221(14)
    C8A 0.0499(17) 0.0276(14) 0.0475(16) 0.0048(12) 0.0033(13) 0.0099(12)
    C9A 0.0333(14) 0.0295(13) 0.0348(13) 0.0070(11) 0.0029(10) 0.0066(10)
    C10A 0.071(2) 0.0397(16) 0.0385(15) 0.0171(15) 0.0179(14) 0.0174(13)
    C11A 0.0545(18) 0.0313(14) 0.0437(15) 0.0119(13) 0.0152(13) 0.0207(12)
    C12A 0.0550(19) 0.0431(17) 0.0571(19) 0.0150(15) 0.0140(15) 0.0250(15)
    C13A 0.059(2) 0.0387(18) 0.067(2) -0.0041(16) -0.0014(17) 0.0204(16)
    C14A 0.087(3) 0.0299(16) 0.062(2) 0.0090(17) 0.0189(19) 0.0120(15)
    C15A 0.073(2) 0.0362(17) 0.075(2) 0.0171(16) 0.0324(19) 0.0210(16)
    C16A 0.0538(19) 0.0339(15) 0.0593(19) 0.0079(14) 0.0165(15) 0.0185(14)
    F1B 0.1003(18) 0.0857(16) 0.0531(12) 0.0332(14) 0.0296(11) 0.0283(11)
    O1B 0.0363(12) 0.0522(13) 0.0832(17) 0.0170(10) 0.0194(11) 0.0088(12)
    O2B 0.0337(10) 0.0353(10) 0.0443(11) 0.0099(8) 0.0113(8) 0.0032(8)
    C1B 0.0322(14) 0.0369(15) 0.0462(15) 0.0080(12) 0.0138(12) 0.0133(12)
    C2B 0.0331(14) 0.0374(14) 0.0325(13) 0.0106(11) 0.0095(10) 0.0089(11)
    C3B 0.0317(14) 0.0392(15) 0.0389(14) 0.0117(11) 0.0104(11) 0.0060(11)
    C4B 0.0355(14) 0.0353(14) 0.0306(12) 0.0092(11) 0.0100(10) 0.0091(11)
    C5B 0.0475(17) 0.0401(16) 0.0363(14) 0.0137(13) 0.0092(12) 0.0051(12)
    C6B 0.060(2) 0.0355(15) 0.0403(16) 0.0058(14) 0.0082(14) 0.0019(12)
    C7B 0.0432(17) 0.0437(17) 0.0461(17) -0.0032(13) 0.0020(13) 0.0082(14)
    C8B 0.0328(15) 0.0486(18) 0.0495(17) 0.0044(13) 0.0084(12) 0.0148(14)
    C9B 0.0343(14) 0.0355(14) 0.0347(13) 0.0070(11) 0.0105(11) 0.0126(11)
    C10B 0.0385(15) 0.0399(15) 0.0317(13) 0.0077(12) 0.0032(11) 0.0035(11)
    C11B 0.0252(13) 0.0374(14) 0.0348(13) 0.0043(11) 0.0050(10) 0.0032(11)
    C12B 0.0385(15) 0.0423(16) 0.0335(14) 0.0083(12) 0.0087(11) 0.0012(12)
    C13B 0.0427(16) 0.0563(19) 0.0384(15) 0.0133(14) 0.0125(12) 0.0137(14)
    C14B 0.0471(18) 0.0441(18) 0.065(2) 0.0102(14) 0.0188(15) 0.0183(15)
    C15B 0.0509(18) 0.0377(16) 0.0570(19) 0.0054(14) 0.0142(15) 0.0003(14)
    C16B 0.0384(15) 0.0439(16) 0.0353(14) 0.0045(12) 0.0060(11) 0.0000(12)
_geom_special_details
;
All e.s.d.'s (except the e.s.d. in the dihedral angle between two l.s. planes)
are estimated using the full covariance matrix. The cell e.s.d.'s are taken
into account individually in the estimation of e.s.d.'s in distances, angles
and torsion angles; correlations between e.s.d.'s in cell parameters are only
used when they are defined by crystal symmetry. An approximate (isotropic)
treatment of cell e.s.d.'s is used for estimating e.s.d.'s involving l.s.
planes.
;
loop_
    _geom_bond_atom_site_label_1
    _geom_bond_atom_site_label_2
    _geom_bond_site_symmetry_2
    _geom_bond_distance
    _geom_bond_publ_flag
    O1A C1A . 1.202(3) ?
    O2A C1A . 1.378(3) ?
    O2A C2A . 1.378(3) ?
    C2A C3A . 1.321(4) ?
    C2A C10A . 1.498(4) ?
    C3A H3A . 0.9301 ?
    C4A C3A . 1.440(4) ?
    C4A C9A . 1.397(4) ?
    C5A C4A . 1.395(4) ?
    C5A C6A . 1.370(4) ?
    C5A H5A . 0.9300 ?
    C6A C7A . 1.382(4) ?
    C6A H6A . 0.9300 ?
    C7A H7A . 0.9300 ?
    C8A C7A . 1.370(4) ?
    C8A H8A . 0.9300 ?
    C9A C1A . 1.451(4) ?
    C9A C8A . 1.391(4) ?
    C10A H10AA . 0.9701 ?
    C10A H10AB . 0.9700 ?
    C11A C10A . 1.504(4) ?
    C11A C12A . 1.373(5) ?
    C11A C16A . 1.383(4) ?
    C12A C13A . 1.386(5) ?
    C12A H12A . 0.9300 ?
    C13A F1A . 1.333(4) ?
    C14A C13A . 1.359(5) ?
    C14A C15A . 1.368(5) ?
    C14A H14A . 0.9300 ?
    C15A H15A . 0.9300 ?
    F1B C13B . 1.353(3) ?
    O1B C1B . 1.200(3) ?
    O2B C1B . 1.374(3) ?
    O2B C2B . 1.378(3) ?
    C2B C3B . 1.328(4) ?
    C2B C10B . 1.486(4) ?
    C3B H3B . 0.9299 ?
    C4B C5B . 1.398(4) ?
    C4B C3B . 1.436(4) ?
    C5B C6B . 1.370(4) ?
    C5B H5B . 0.9300 ?
    C6B H6B . 0.9300 ?
    C7B C6B . 1.379(5) ?
    C7B H7B . 0.9300 ?
    C8B C7B . 1.367(4) ?
    C8B H8B . 0.9300 ?
    C9B C1B . 1.458(4) ?
    C9B C4B . 1.393(4) ?
    C9B C8B . 1.395(4) ?
    C10B H10BA . 0.9700 ?
    C10B H10BB . 0.9701 ?
    C11B C12B . 1.381(4) ?
    C11B C16B . 1.390(4) ?
    C11B C10B . 1.513(4) ?
    C12B H12B . 0.9300 ?
    C13B C12B . 1.368(4) ?
    C13B C14B . 1.370(4) ?
    C14B H14B . 0.9301 ?
    C15B C14B . 1.373(5) ?
    C15B C16B . 1.377(4) ?
    C15B H15B . 0.9299 ?
    C16A C15A . 1.379(4) ?
    C16A H16A . 0.9300 ?
    C16B H16B . 0.9300 ?
loop_
    _geom_angle_atom_site_label_1
    _geom_angle_atom_site_label_2
    _geom_angle_atom_site_label_3
    _geom_angle_site_symmetry_1
    _geom_angle_site_symmetry_3
    _geom_angle
    _geom_angle_publ_flag
    C2A O2A C1A . . 122.3(2) ?
    O1A C1A O2A . . 116.8(3) ?
    O1A C1A C9A . . 126.6(3) ?
    O2A C1A C9A . . 116.6(2) ?
    C3A C2A O2A . . 122.1(2) ?
    C3A C2A C10A . . 128.3(2) ?
    O2A C2A C10A . . 109.6(2) ?
    C2A C3A C4A . . 120.2(2) ?
    C2A C3A H3A . . 120.1 ?
    C4A C3A H3A . . 119.8 ?
    C5A C4A C9A . . 119.0(2) ?
    C5A C4A C3A . . 122.7(2) ?
    C9A C4A C3A . . 118.3(2) ?
    C6A C5A C4A . . 119.7(3) ?
    C6A C5A H5A . . 120.1 ?
    C4A C5A H5A . . 120.2 ?
    C5A C6A C7A . . 121.1(3) ?
    C5A C6A H6A . . 119.4 ?
    C7A C6A H6A . . 119.4 ?
    C8A C7A C6A . . 120.1(3) ?
    C8A C7A H7A . . 119.9 ?
    C6A C7A H7A . . 120.0 ?
    C7A C8A C9A . . 119.6(3) ?
    C7A C8A H8A . . 120.2 ?
    C9A C8A H8A . . 120.2 ?
    C8A C9A C4A . . 120.5(2) ?
    C8A C9A C1A . . 119.0(2) ?
    C4A C9A C1A . . 120.5(2) ?
    C2A C10A C11A . . 112.7(2) ?
    C2A C10A H10AA . . 109.2 ?
    C11A C10A H10AA . . 109.1 ?
    C2A C10A H10AB . . 108.9 ?
    C11A C10A H10AB . . 109.0 ?
    H10AA C10A H10AB . . 107.8 ?
    C12A C11A C16A . . 119.1(3) ?
    C12A C11A C10A . . 120.5(3) ?
    C16A C11A C10A . . 120.4(3) ?
    C11A C12A C13A . . 118.9(3) ?
    C11A C12A H12A . . 120.6 ?
    C13A C12A H12A . . 120.5 ?
    F1A C13A C14A . . 119.6(4) ?
    F1A C13A C12A . . 117.9(4) ?
    C14A C13A C12A . . 122.5(3) ?
    C13A C14A C15A . . 118.3(3) ?
    C13A C14A H14A . . 120.8 ?
    C15A C14A H14A . . 120.8 ?
    C14A C15A C16A . . 120.6(3) ?
    C14A C15A H15A . . 119.4 ?
    C16A C15A H15A . . 120.0 ?
    C15A C16A C11A . . 120.6(3) ?
    C15A C16A H16A . . 119.6 ?
    C11A C16A H16A . . 119.7 ?
    C1B O2B C2B . . 122.5(2) ?
    O1B C1B O2B . . 116.7(3) ?
    O1B C1B C9B . . 126.4(3) ?
    O2B C1B C9B . . 116.9(2) ?
    C3B C2B O2B . . 121.2(2) ?
    C3B C2B C10B . . 127.3(3) ?
    O2B C2B C10B . . 111.4(2) ?
    C2B C3B C4B . . 120.9(2) ?
    C2B C3B H3B . . 119.6 ?
    C4B C3B H3B . . 119.5 ?
    C9B C4B C5B . . 118.5(3) ?
    C9B C4B C3B . . 118.2(2) ?
    C5B C4B C3B . . 123.2(2) ?
    C6B C5B C4B . . 120.5(3) ?
    C6B C5B H5B . . 119.9 ?
    C4B C5B H5B . . 119.6 ?
    C5B C6B C7B . . 120.5(3) ?
    C5B C6B H6B . . 119.6 ?
    C7B C6B H6B . . 119.9 ?
    C8B C7B C6B . . 120.2(3) ?
    C8B C7B H7B . . 119.8 ?
    C6B C7B H7B . . 120.0 ?
    C7B C8B C9B . . 120.1(3) ?
    C7B C8B H8B . . 120.2 ?
    C9B C8B H8B . . 119.8 ?
    C4B C9B C8B . . 120.2(3) ?
    C4B C9B C1B . . 120.2(2) ?
    C8B C9B C1B . . 119.6(3) ?
    C2B C10B C11B . . 113.9(2) ?
    C2B C10B H10BA . . 108.9 ?
    C11B C10B H10BA . . 108.8 ?
    C2B C10B H10BB . . 108.7 ?
    C11B C10B H10BB . . 108.7 ?
    H10BA C10B H10BB . . 107.6 ?
    C12B C11B C16B . . 119.0(3) ?
    C12B C11B C10B . . 120.5(2) ?
    C16B C11B C10B . . 120.5(2) ?
    C13B C12B C11B . . 118.9(3) ?
    C13B C12B H12B . . 120.6 ?
    C11B C12B H12B . . 120.4 ?
    F1B C13B C12B . . 118.7(3) ?
    F1B C13B C14B . . 118.0(3) ?
    C12B C13B C14B . . 123.2(3) ?
    C13B C14B C15B . . 117.5(3) ?
    C13B C14B H14B . . 121.3 ?
    C15B C14B H14B . . 121.2 ?
    C14B C15B C16B . . 121.0(3) ?
    C14B C15B H15B . . 119.7 ?
    C16B C15B H15B . . 119.3 ?
    C15B C16B C11B . . 120.4(3) ?
    C15B C16B H16B . . 119.9 ?
    C11B C16B H16B . . 119.8 ?
data_global
_journal_date_recd_electronic     2008-10-28
_journal_date_accepted     2008-10-30
_journal_name_full     'Acta Crystallographica, Section E'
_journal_year     2008
_journal_volume     64
_journal_issue     12
_journal_page_first     o2266
_journal_page_last     o2266
_journal_paper_category     QO
_journal_coeditor_code     HK2565
_publ_contact_author_name
;
'Rama, Nasim Hasan'
;
_publ_contact_author_address
;
Department of Chemistry,
Quaid-i-Azam University, Islamabad 45320,
Pakistan
;
_publ_contact_author_email     nasim_hasan_rama@hotmail.com
_publ_contact_author_fax     '92-51-2873869'
_publ_contact_author_phone     '92-51-2211034'
_publ_section_title
;
3-(3-Fluorobenzyl)-1<i>H</i>-isochromen-1-one
;
loop_
    _publ_author_name
    _publ_author_address
    'Babar, Tariq Mahmood'
;
Department of Chemistry,
Quaid-i-Azam University
Islamabad 45320
Pakistan
;
    'Qadeer, Ghulam'
;
Department of Chemistry,
Quaid-i-Azam University
Islamabad 45320
Pakistan
;
    'Abid, Obaid-ur-Rahman'
;
Department of Chemistry,
Quaid-i-Azam University
Islamabad 45320
Pakistan
;
    'Rama, Nasim Hassan'
;
Department of Chemistry,
Quaid-i-Azam University
Islamabad 45320
Pakistan
;
    'Ruzicka, Ales'
;
Department of General and Inorganic Chemistry,
Faculty of Chemical Technology,
University of Pardubice,
Nam. Cs. Legii' 565,
53210 Pardubice,
Czech Republic
;
