# Supplementary material for: 3-(3-Fluoro­benz­yl)-1H-isochromen-1-one
Source: Acta Crystallogr Sect E Struct Rep Online. 2008 Nov 8;64(Pt 12):o2266. doi: 10.1107/S1600536808035575 (PMC2959865; doi:10.1107/S1600536808035575)
Supplement: Supplementary file 2 [file e-64-o2266-Isup2.hkl]

# 
# h,k,l, Fc-squared, Fo-squared, sigma(Fo-squared) and status flag 
# 
data_I
_shelx_title ' Compound X' 
_shelx_refln_list_code          4 
_shelx_F_calc_maximum      119.06 
_exptl_crystal_F_000       528.00 
_reflns_d_resolution_high  0.7696 
 
loop_ 
 _symmetry_equiv_pos_as_xyz 
 'x, y, z' 
 '-x, -y, -z' 
 
_cell_length_a     7.0130 
_cell_length_b    11.7570 
_cell_length_c    15.8070 
_cell_angle_alpha  97.515 
_cell_angle_beta  100.520 
_cell_angle_gamma 105.397 
 
_shelx_F_squared_multiplier     1.000 
 
loop_ 
 _refln_index_h 
 _refln_index_k 
 _refln_index_l 
 _refln_F_squared_calc 
 _refln_F_squared_meas 
 _refln_F_squared_sigma 
 _refln_observed_status 
   1   0   0     1946.80     1782.68     40.29 o 
   2   0   0    14174.57    13689.96    243.01 o 
   3   0   0      396.51      334.67     12.74 o 
   4   0   0        0.34       -0.63      2.56 o 
   5   0   0       51.49       40.68      6.48 o 
   6   0   0      105.07      107.11      5.79 o 
   7   0   0        0.25       -0.18      1.80 o 
   8   0   0        0.35        1.89      3.38 o 
  -8   1   0       29.22       23.78      3.34 o 
  -7   1   0        1.37        0.99      1.03 o 
  -6   1   0      943.03      965.48    110.56 o 
  -5   1   0      121.31      116.62      2.37 o 
  -4   1   0      876.26      915.10     29.31 o 
  -3   1   0      164.09      175.86      3.71 o 
  -1   1   0     1997.71     1654.11     34.32 o 
   0   1   0      162.92       99.60     15.92 o 
   1   1   0     3386.83     3102.07    159.27 o 
   2   1   0      527.96      499.17     23.34 o 
   3   1   0      127.30      103.36      2.25 o 
   4   1   0      168.81      161.05      8.37 o 
   5   1   0       37.11       35.29      4.57 o 
   6   1   0       74.05       81.30      9.51 o 
   7   1   0        6.84        5.80      3.20 o 
   8   1   0        3.33        1.47      4.09 o 
  -8   2   0       41.28       36.96      4.03 o 
  -7   2   0       84.03       78.94     11.82 o 
  -6   2   0       55.90       70.28      9.86 o 
  -5   2   0        5.31        7.66      2.84 o 
  -4   2   0     1402.11     1335.76     27.90 o 
  -3   2   0       53.30       37.23      1.23 o 
  -2   2   0    11248.98     9177.28    139.66 o 
  -1   2   0     4820.88     3492.88    116.09 o 
   0   2   0     5281.11     4526.52    357.95 o 
   1   2   0     2502.63     2055.76    137.36 o 
   2   2   0      817.87      725.74     43.38 o 
   3   2   0      148.44      134.69      4.62 o 
   4   2   0       33.07       30.95      1.68 o 
   5   2   0        2.95        3.66      2.03 o 
   6   2   0        4.30        5.67      2.70 o 
   7   2   0        5.11        3.27      1.67 o 
   8   2   0       21.35       12.62      5.05 o 
  -8   3   0       60.92       57.02      4.01 o 
  -7   3   0       15.28       18.16     11.19 o 
  -6   3   0       11.52        6.85      2.10 o 
  -5   3   0        3.51        6.65      2.26 o 
  -4   3   0      648.93      693.78     21.43 o 
  -3   3   0       99.56      116.06      5.27 o 
  -2   3   0      154.71      145.75      2.88 o 
  -1   3   0        6.18        0.90      1.09 o 
   1   3   0       73.12       77.33      6.54 o 
   2   3   0      809.85      733.99     37.18 o 
   3   3   0       33.92       48.29      3.66 o 
   4   3   0        2.42        2.70      0.89 o 
   5   3   0        0.19        1.26      1.50 o 
   6   3   0       20.73       22.62      6.07 o 
  -8   4   0       14.66       17.37      3.10 o 
  -7   4   0        2.60       -0.19      3.89 o 
  -6   4   0        3.81        1.78      1.50 o 
  -5   4   0       24.68       29.02      1.49 o 
  -4   4   0       20.40       39.98      1.67 o 
  -3   4   0       56.94       65.86      2.76 o 
  -2   4   0        3.42       -0.13      0.59 o 
  -1   4   0      238.89      303.54     14.30 o 
   0   4   0      897.29      818.67     55.34 o 
   1   4   0       58.95       65.32      3.80 o 
   2   4   0      588.62      579.91     35.50 o 
   3   4   0       85.35       58.00      3.78 o 
   4   4   0       36.27       27.26      2.11 o 
   5   4   0       96.11       84.75      5.77 o 
   6   4   0       10.43        8.84      1.47 o 
   7   4   0        0.12       11.63      3.48 o 
  -8   5   0        9.26       14.64      2.97 o 
  -7   5   0       15.73       17.90      2.61 o 
  -6   5   0        4.11        4.62      4.53 o 
  -5   5   0       17.50       18.86      1.78 o 
  -4   5   0        1.97        2.04      1.22 o 
  -3   5   0      254.98      252.51      5.95 o 
  -2   5   0       14.26       11.30      1.48 o 
  -1   5   0      900.77     1038.03     49.36 o 
   0   5   0     1252.65     1231.34     81.45 o 
   1   5   0       95.21       75.35      6.15 o 
   2   5   0        7.98        9.15      2.13 o 
   3   5   0       46.77       43.11      2.38 o 
   4   5   0        3.50        5.62      1.03 o 
   5   5   0      166.69      142.57      8.66 o 
   6   5   0       13.15       11.41      4.26 o 
   7   5   0        0.04       -4.80      3.20 o 
  -8   6   0        0.01       -1.45      3.18 o 
  -7   6   0       21.66       21.58      2.22 o 
  -6   6   0        0.22       -0.20      1.15 o 
  -5   6   0        0.04       -0.40      1.09 o 
  -4   6   0       74.91       77.94      2.46 o 
  -3   6   0       26.74       15.17      1.56 o 
  -2   6   0      172.99      171.01      8.87 o 
  -1   6   0     2242.74     2413.82    116.12 o 
   0   6   0      204.63      180.04     11.27 o 
   1   6   0        0.57        4.39      2.41 o 
   2   6   0      133.56      153.72     10.04 o 
   3   6   0       86.22       81.07      3.52 o 
   4   6   0       19.43       16.92      1.31 o 
   5   6   0      102.45       88.89      8.02 o 
   6   6   0        6.24       16.49     11.63 o 
  -8   7   0        0.19        0.36      3.26 o 
  -7   7   0       14.24       10.55      2.88 o 
  -6   7   0        0.93        1.72      2.18 o 
  -5   7   0        5.00        5.00      1.66 o 
  -4   7   0       13.79       13.83      1.27 o 
  -3   7   0       41.38       29.15      2.49 o 
  -2   7   0       17.97       29.87      2.07 o 
  -1   7   0     1107.66     1130.27     58.80 o 
   0   7   0       47.98       23.18      3.14 o 
   1   7   0      119.99      128.95      7.77 o 
   2   7   0      694.46      655.91     38.44 o 
   3   7   0       19.69       15.66      2.53 o 
   4   7   0      142.73      138.46      6.83 o 
   5   7   0       10.46       22.53      4.91 o 
   6   7   0        2.20        2.35      2.81 o 
  -8   8   0        6.27        5.07      2.80 o 
  -7   8   0        1.16        1.26      1.03 o 
  -6   8   0       13.29       15.76      3.14 o 
  -5   8   0        3.04        3.66      1.34 o 
  -4   8   0       39.66       31.56      1.77 o 
  -3   8   0       33.02       33.29      1.77 o 
  -2   8   0       48.99       50.42      3.68 o 
  -1   8   0       49.66       37.84      2.55 o 
   0   8   0      352.44      344.06     26.20 o 
   1   8   0        0.52       -0.19      1.01 o 
   2   8   0      802.44      776.63     46.14 o 
   3   8   0      236.46      233.45     10.05 o 
   4   8   0      145.82      144.44     11.67 o 
   5   8   0        3.73       -3.73      6.30 o 
  -8   9   0        1.34        0.57      6.11 o 
  -7   9   0        0.09       -3.31      2.20 o 
  -6   9   0        0.06       -1.39      2.26 o 
  -5   9   0        5.50        6.27      2.80 o 
  -4   9   0      319.90      276.37      8.81 o 
  -3   9   0       41.00       34.03      2.49 o 
  -2   9   0      169.94      174.18     11.79 o 
  -1   9   0       72.15       86.40      5.18 o 
   0   9   0     1789.35     1765.29    134.16 o 
   1   9   0     1114.93     1129.04     88.25 o 
   2   9   0      808.24      792.01     53.74 o 
   3   9   0       52.71       64.45      2.76 o 
   4   9   0        9.78        9.69      1.81 o 
   5   9   0        0.00       -2.27      2.99 o 
  -8  10   0        0.82       -3.45      2.38 o 
  -7  10   0        0.07        0.95      1.95 o 
  -6  10   0      121.77      116.66      8.83 o 
  -5  10   0        0.00       -1.09      1.62 o 
  -4  10   0       15.17       16.32      5.25 o 
  -3  10   0      188.27      179.07     11.17 o 
  -2  10   0      764.36      784.25     52.53 o 
  -1  10   0      331.25      303.43     21.37 o 
   0  10   0      984.59     1009.43     71.12 o 
   1  10   0        7.55       15.11      4.87 o 
   2  10   0       31.54       38.73      4.22 o 
   3  10   0       30.83       24.95      3.82 o 
   4  10   0       27.24       40.00     11.47 o 
  -7  11   0       24.70       26.84      3.15 o 
  -6  11   0       22.49       20.65      1.49 o 
  -5  11   0       72.07       63.08      4.59 o 
  -4  11   0      177.93      204.36     14.03 o 
  -3  11   0       45.15       48.90      2.01 o 
  -2  11   0      704.14      681.92     43.65 o 
  -1  11   0      208.51      219.15     17.32 o 
   0  11   0      130.89      129.52     10.61 o 
   1  11   0       64.75       70.20      3.01 o 
   2  11   0        9.89       26.02     11.20 o 
   3  11   0        6.46       -1.71      6.58 o 
  -6  12   0       23.20       29.09      2.71 o 
  -5  12   0       53.15       57.12      6.92 o 
  -4  12   0        7.46       14.92      3.53 o 
  -3  12   0      122.48      115.23      7.78 o 
  -2  12   0        7.27        2.11      1.62 o 
  -1  12   0       24.34       19.57      2.09 o 
   0  12   0        6.83        9.33      2.26 o 
   1  12   0        5.56        5.83      2.18 o 
   2  12   0        0.42       -4.01      2.68 o 
   3  12   0        7.96       10.76      5.83 o 
  -6  13   0        1.47        3.97      2.22 o 
  -5  13   0       19.60       21.23      5.31 o 
  -4  13   0       13.97       28.23      8.06 o 
  -3  13   0        1.62       -3.76      2.51 o 
  -2  13   0       24.76       20.64      2.94 o 
  -1  13   0       22.93       26.14      4.60 o 
   0  13   0       13.45       24.30      3.49 o 
   1  13   0       23.75       15.08     11.18 o 
   2  13   0        8.80       11.94      3.06 o 
  -5  14   0       11.56       20.07      4.34 o 
  -4  14   0       13.96       14.12      4.11 o 
  -3  14   0       21.52       31.86      4.63 o 
  -2  14   0       14.58       18.50     10.30 o 
  -1  14   0       23.80       15.11      8.56 o 
   0  14   0        1.21        6.04      2.81 o 
  -2  15   0        1.92        7.14      4.36 o 
   2 -15   1        4.16       -2.09      5.47 o 
   3 -15   1        1.43       -6.60      4.40 o 
   4 -15   1        9.46       14.70      4.18 o 
   0 -14   1        3.97        2.96      3.93 o 
   1 -14   1       15.33       19.79      6.77 o 
   2 -14   1        5.03        9.56      2.74 o 
   3 -14   1       12.63       24.44      6.55 o 
   4 -14   1        0.00        3.63      3.51 o 
   5 -14   1        0.11       -6.06      4.04 o 
  -2 -13   1        4.16       -6.42      4.28 o 
  -1 -13   1        3.44       15.21     12.64 o 
   0 -13   1        0.72        8.08      2.05 o 
   1 -13   1       17.45       24.57      3.57 o 
   2 -13   1       68.25       66.12      6.47 o 
   3 -13   1        0.18       -2.86      2.09 o 
   4 -13   1        0.02        3.85      1.87 o 
   5 -13   1       25.62       28.15      3.93 o 
  -3 -12   1       20.02       23.88      3.32 o 
  -2 -12   1       57.44       61.95      6.45 o 
  -1 -12   1       46.50       46.56      7.76 o 
   0 -12   1       26.31       38.06      2.44 o 
   1 -12   1       68.75       81.33      8.49 o 
   2 -12   1        1.16        2.28      2.61 o 
   3 -12   1       31.12       29.94      2.87 o 
   4 -12   1      240.66      261.46     27.23 o 
   5 -12   1       21.05       18.18      4.49 o 
   6 -12   1       65.47       67.51     14.93 o 
  -4 -11   1        6.34        0.97      3.74 o 
  -3 -11   1        2.88        9.04      6.55 o 
  -2 -11   1       40.08       46.58      9.07 o 
  -1 -11   1        0.12       -1.17      1.62 o 
   0 -11   1        9.95       11.02      1.36 o 
   1 -11   1      153.20      138.84     10.87 o 
   2 -11   1       15.48       22.16      4.46 o 
   3 -11   1       97.21       86.08      4.76 o 
   4 -11   1       62.66       57.63      3.52 o 
   5 -11   1       80.65       85.76     10.84 o 
   6 -11   1      154.70      134.72     11.28 o 
   7 -11   1       23.62       26.91      4.52 o 
  -4 -10   1        0.82       15.01      6.47 o 
  -3 -10   1       29.05       24.44      5.75 o 
  -2 -10   1       53.88       55.34      9.30 o 
  -1 -10   1      480.78      482.43     36.84 o 
   0 -10   1       26.45       36.05      5.99 o 
   1 -10   1      336.64      307.64     24.15 o 
   2 -10   1      338.06      331.24     20.86 o 
   3 -10   1      738.88      652.21     35.11 o 
   4 -10   1      716.74      720.59     34.67 o 
   5 -10   1      216.34      229.37      8.34 o 
   6 -10   1        0.86        0.39      2.05 o 
   7 -10   1        0.29       -0.70      2.31 o 
   8 -10   1        4.02        9.18      2.52 o 
  -5  -9   1       19.41       21.59     13.14 o 
  -4  -9   1      271.23      270.71     38.27 o 
  -3  -9   1       32.40       34.62      4.89 o 
  -2  -9   1      590.06      612.00     40.43 o 
  -1  -9   1        1.90        4.50      4.97 o 
   0  -9   1        0.14        1.62      2.58 o 
   1  -9   1       84.72       74.30      4.78 o 
   2  -9   1      309.39      304.06     19.07 o 
   3  -9   1       18.96       14.68      1.50 o 
   4  -9   1        1.87       -0.93      2.48 o 
   5  -9   1        2.19       -1.89      1.26 o 
   6  -9   1        6.55        4.85      1.54 o 
   7  -9   1        2.24       -3.78      2.52 o 
   8  -9   1       12.20       10.41      8.99 o 
  -5  -8   1       81.90       77.83      7.53 o 
  -4  -8   1      302.42      278.52     24.57 o 
  -3  -8   1      292.25      282.39     22.17 o 
  -2  -8   1       73.87       74.33      4.96 o 
  -1  -8   1      120.01      148.24      9.61 o 
   0  -8   1       92.51       85.45      5.80 o 
   1  -8   1      128.17      137.44     10.85 o 
   2  -8   1      122.70       94.21      7.35 o 
   3  -8   1      289.51      287.12     12.21 o 
   4  -8   1        6.41       12.33      2.49 o 
   5  -8   1        0.83        0.88      1.39 o 
   6  -8   1        0.55        3.58      1.88 o 
   7  -8   1       33.94       27.78      1.97 o 
   8  -8   1        0.20        4.39      4.06 o 
  -6  -7   1      232.41      243.82     38.11 o 
  -5  -7   1        4.39        6.61      3.50 o 
  -4  -7   1      620.40      617.13     44.36 o 
  -3  -7   1       82.42       73.90      5.76 o 
  -2  -7   1       29.90       35.32      1.69 o 
  -1  -7   1        0.83        2.48      0.90 o 
   0  -7   1       19.51        7.00      1.69 o 
   1  -7   1      388.08      402.64     24.00 o 
   2  -7   1        6.45        7.91      0.83 o 
   3  -7   1        7.88        9.39      0.85 o 
   4  -7   1      113.37      122.18      2.86 o 
   5  -7   1       35.07       30.60      2.05 o 
   6  -7   1       33.99       30.92      3.72 o 
   7  -7   1       62.25       43.51      8.30 o 
   8  -7   1        0.01       -0.30      2.56 o 
  -6  -6   1      103.60       87.49     17.67 o 
  -5  -6   1        6.87        4.45      2.41 o 
  -4  -6   1        7.16       10.78      1.63 o 
  -3  -6   1        0.01       -1.03      1.22 o 
  -2  -6   1        3.47        8.27      2.48 o 
  -1  -6   1      105.34      130.60      6.96 o 
   0  -6   1      278.97      358.17     21.58 o 
   1  -6   1      502.78      454.12     25.39 o 
   2  -6   1        1.74        1.69      0.72 o 
   3  -6   1      264.56      257.83     10.47 o 
   4  -6   1      131.84      129.41      4.64 o 
   5  -6   1        0.18        2.61      1.19 o 
   6  -6   1       22.48       22.14      1.39 o 
   7  -6   1       39.36       37.68      2.70 o 
   8  -6   1        0.55       -4.19      4.58 o 
  -7  -5   1       15.31       33.39      5.42 o 
  -6  -5   1       46.28       48.29     11.14 o 
  -5  -5   1       15.53       18.00      2.12 o 
  -4  -5   1       12.39       14.59      1.26 o 
  -3  -5   1        0.29        1.91      1.35 o 
  -2  -5   1        6.44        4.71      0.76 o 
  -1  -5   1       44.29       37.33      3.18 o 
   0  -5   1       47.62       65.95      3.94 o 
   1  -5   1      999.27      782.43     41.40 o 
   3  -5   1      281.17      241.73      4.04 o 
   4  -5   1      135.28      115.52      3.91 o 
   5  -5   1        1.72       -0.38      1.04 o 
   6  -5   1       36.16       33.69      4.82 o 
   7  -5   1        4.05        3.18      1.89 o 
   8  -5   1        6.87       -2.06      3.90 o 
  -7  -4   1        0.02        5.08      4.23 o 
  -6  -4   1        0.19       -0.51      2.19 o 
  -5  -4   1       66.02       65.23      3.90 o 
  -4  -4   1        0.07        0.63      0.82 o 
  -3  -4   1      245.19      215.42     12.34 o 
  -2  -4   1      393.88      455.58     30.13 o 
  -1  -4   1       89.74       69.70      5.06 o 
   1  -4   1      141.17      149.20      4.69 o 
   2  -4   1        3.27        3.21      0.80 o 
   3  -4   1        2.97        6.56      1.24 o 
   4  -4   1       32.60       29.62      1.58 o 
   5  -4   1        2.21        3.95      1.39 o 
   6  -4   1       10.63        4.24      0.98 o 
   7  -4   1       14.12        8.20      7.26 o 
   8  -4   1        0.10        3.09      7.53 o 
  -7  -3   1        4.60       13.44      8.15 o 
  -6  -3   1      109.39      113.49      6.70 o 
  -5  -3   1        1.68        0.80      1.12 o 
  -4  -3   1       14.33       18.23      0.90 o 
  -3  -3   1       60.23       59.82      3.16 o 
  -2  -3   1      526.59      587.29     37.55 o 
  -1  -3   1      909.51      756.05     56.02 o 
   0  -3   1      989.64     1045.79     60.75 o 
   1  -3   1      594.37      415.44     13.51 o 
   2  -3   1     3403.40     2944.72     37.45 o 
   3  -3   1        5.19        3.43      0.91 o 
   4  -3   1      701.64      701.19     10.00 o 
   5  -3   1      129.17      129.29      5.72 o 
   6  -3   1       56.36       53.37      9.78 o 
   7  -3   1      117.53      119.45     16.72 o 
   8  -3   1       33.21       39.65     15.43 o 
  -8  -2   1       17.01        7.68     11.70 o 
  -7  -2   1        0.02        9.49      5.20 o 
  -6  -2   1       38.53       32.20      2.68 o 
  -5  -2   1       45.00       38.02      1.93 o 
  -4  -2   1        6.87        8.80      0.59 o 
  -3  -2   1        0.00        4.46      1.65 o 
  -1  -2   1      100.68       65.35      4.77 o 
   0  -2   1        9.68        8.73      0.51 o 
   1  -2   1     1180.14     1018.40     16.18 o 
   2  -2   1      117.99      103.39      2.69 o 
   3  -2   1      300.23      289.66      5.85 o 
   4  -2   1      376.61      427.09     10.15 o 
   5  -2   1      805.39      833.04     24.41 o 
   6  -2   1      523.70      494.11     37.87 o 
   7  -2   1      125.30      111.35     20.70 o 
   8  -2   1       27.39       35.11      3.92 o 
  -8  -1   1        0.36        1.20      2.09 o 
  -7  -1   1        0.60       -2.78      2.45 o 
  -6  -1   1        3.54        4.93      1.16 o 
  -5  -1   1      519.86      519.52     33.81 o 
  -4  -1   1        6.33       10.15      1.05 o 
  -3  -1   1      355.98      315.07     11.62 o 
  -2  -1   1      921.71      984.52     54.40 o 
  -1  -1   1      917.81      930.97     64.26 o 
   0  -1   1     2683.32     2535.99    121.27 o 
   1  -1   1      699.75      677.20      9.83 o 
   2  -1   1     2329.74     2333.65     36.43 o 
   3  -1   1     1590.66     1580.53     22.59 o 
   4  -1   1      393.28      368.95      9.53 o 
   5  -1   1       89.12       92.90      3.66 o 
   6  -1   1      392.38      385.65     20.11 o 
   7  -1   1       26.28       20.22      3.94 o 
   8  -1   1        1.93        5.80      3.04 o 
  -8   0   1       14.70       18.94      4.77 o 
  -7   0   1       16.35       16.06      2.50 o 
  -6   0   1       41.62       51.56      6.75 o 
  -5   0   1      671.15      648.87     57.61 o 
  -4   0   1     1882.34     1947.42    148.01 o 
  -3   0   1      187.41      177.02     16.27 o 
  -2   0   1     9255.70     7646.93   1227.24 o 
  -1   0   1      527.32      616.07     71.21 o 
   0   0   1      124.88       21.81     27.33 o 
   1   0   1     1704.68     1632.81     17.37 o 
   2   0   1      233.89      158.84      4.58 o 
   3   0   1     1952.00     1988.61     34.93 o 
   4   0   1      431.84      458.50     16.97 o 
   5   0   1      413.03      427.56     37.00 o 
   6   0   1      102.69       99.62      9.78 o 
   7   0   1       19.99       13.27      6.47 o 
   8   0   1       21.17       26.42      7.65 o 
  -8   1   1        3.51        6.44      3.76 o 
  -7   1   1        2.55        3.63      2.06 o 
  -6   1   1       82.45       69.72      7.12 o 
  -5   1   1      120.93      121.95     17.34 o 
  -4   1   1     2798.01     2905.17    202.53 o 
  -3   1   1      354.75      334.12     33.60 o 
  -2   1   1    10108.93    10009.77    178.02 o 
  -1   1   1       97.22      155.60      6.50 o 
   0   1   1       78.67       51.64      2.58 o 
   1   1   1     1543.99     1207.28     40.62 o 
   2   1   1     1076.26     1184.13     24.24 o 
   3   1   1       23.37       30.05      2.26 o 
   4   1   1      217.72      235.25     12.24 o 
   5   1   1      167.22      146.67     12.68 o 
   6   1   1        5.67        0.96      2.34 o 
   7   1   1       24.01       24.82      4.13 o 
   8   1   1        4.61        8.57      4.73 o 
  -8   2   1        1.49       -6.00      4.43 o 
  -7   2   1       10.48       11.16      6.32 o 
  -6   2   1     2111.89     2289.93     91.56 o 
  -5   2   1       14.87       17.77      1.95 o 
  -4   2   1     4760.36     4910.21    113.77 o 
  -3   2   1     2312.66     2273.79     76.81 o 
  -2   2   1     1170.48     1072.11     88.16 o 
  -1   2   1      424.42      270.55      9.49 o 
   0   2   1      184.86      268.88     17.64 o 
   1   2   1      119.27      134.65      6.80 o 
   2   2   1        3.97        4.13      1.12 o 
   3   2   1      134.07      167.86      5.78 o 
   4   2   1       49.99       47.85      2.20 o 
   5   2   1       40.49       46.81      2.32 o 
   6   2   1       22.42       21.13      2.98 o 
   7   2   1       15.27       20.19      2.44 o 
   8   2   1       30.34       52.56      6.15 o 
  -8   3   1      151.74      144.16      6.88 o 
  -7   3   1        5.40        8.07      3.71 o 
  -6   3   1      307.85      278.27      7.36 o 
  -5   3   1      300.29      264.95     10.54 o 
  -4   3   1     1108.52     1112.04     29.25 o 
  -3   3   1      512.77      592.87     24.56 o 
  -2   3   1      220.36      155.10      2.53 o 
  -1   3   1      319.97      287.80     12.39 o 
   0   3   1      741.59      779.68     54.08 o 
   1   3   1       73.79       65.50      3.30 o 
   2   3   1      120.70      177.12      8.66 o 
   3   3   1       81.46       71.10      3.88 o 
   4   3   1        0.20       -1.09      0.72 o 
   5   3   1       13.36       17.02      1.50 o 
   6   3   1        1.64       -3.83      2.55 o 
   7   3   1       11.81       15.55      4.02 o 
  -9   4   1       27.89       35.61      3.81 o 
  -8   4   1      138.72      136.74     15.02 o 
  -7   4   1      118.49      107.89      5.81 o 
  -6   4   1      188.42      219.78      9.49 o 
  -5   4   1      114.41      106.19      3.09 o 
  -4   4   1      207.68      211.32     17.15 o 
  -3   4   1      306.39      318.26     22.47 o 
  -2   4   1      282.13      290.70      8.74 o 
  -1   4   1       14.47       21.90      1.14 o 
   0   4   1      591.51      631.74     42.69 o 
   1   4   1        7.34        9.57      2.02 o 
   2   4   1       31.13       34.93      2.13 o 
   3   4   1       24.39       19.95      1.73 o 
   4   4   1       16.75       16.74      1.49 o 
   5   4   1        6.94        8.22      2.41 o 
   6   4   1        1.05        8.95      4.90 o 
   7   4   1        0.88        5.02      2.33 o 
  -9   5   1        1.45       -4.02      3.09 o 
  -8   5   1        3.25        1.42      3.40 o 
  -7   5   1       30.21       29.38      4.85 o 
  -6   5   1       32.47       26.76      3.52 o 
  -5   5   1       20.62       15.05      1.94 o 
  -4   5   1        8.96        6.26      1.15 o 
  -3   5   1      163.33      177.32      6.32 o 
  -2   5   1       26.16       31.40      2.13 o 
  -1   5   1       52.19       45.02      2.59 o 
   0   5   1      949.85     1005.05     61.00 o 
   1   5   1       46.26       39.65      2.62 o 
   2   5   1      408.16      359.79     18.99 o 
   3   5   1       30.85       29.32      1.20 o 
   4   5   1       28.92       25.10      1.86 o 
   5   5   1       33.89       34.62      3.20 o 
   6   5   1        2.50       -1.76      1.96 o 
   7   5   1        4.93       11.39      4.79 o 
  -8   6   1        0.09       -3.54      2.36 o 
  -7   6   1       29.86       24.59      2.23 o 
  -6   6   1      181.05      155.27      4.73 o 
  -5   6   1       39.99       43.68      3.60 o 
  -4   6   1       85.94       74.01      4.15 o 
  -3   6   1      124.85       89.90      4.53 o 
  -2   6   1        0.45       -0.46      0.60 o 
  -1   6   1      887.28      751.68     41.68 o 
   0   6   1        6.60       -1.34      1.19 o 
   1   6   1      343.74      337.22     16.80 o 
   2   6   1       14.61       13.58      1.98 o 
   3   6   1       11.08       16.95      2.41 o 
   4   6   1       10.08       12.86      2.81 o 
   5   6   1       12.19       10.30      2.59 o 
   6   6   1       11.70       19.96      3.38 o 
  -8   7   1       13.37       12.75      2.58 o 
  -7   7   1        6.78        7.68      2.80 o 
  -6   7   1       30.31       30.08      3.88 o 
  -5   7   1        4.01        1.82      0.81 o 
  -4   7   1       25.54       28.16      1.75 o 
  -3   7   1       20.63       22.46      2.79 o 
  -2   7   1       42.53       58.93      2.14 o 
  -1   7   1       37.01       30.79      1.76 o 
   0   7   1      102.72      130.46      7.86 o 
   1   7   1        1.35       -1.06      1.56 o 
   2   7   1       34.33       29.34      3.61 o 
   3   7   1        6.76        6.38      3.39 o 
   4   7   1       56.38       55.74      3.82 o 
   5   7   1       58.05       67.90      9.66 o 
   6   7   1       17.38       24.68      9.59 o 
  -8   8   1        0.09        0.89      1.62 o 
  -7   8   1       10.30       13.69      3.72 o 
  -6   8   1        8.25        9.19      2.49 o 
  -5   8   1       14.80       15.86      2.32 o 
  -4   8   1      506.67      532.91     15.76 o 
  -3   8   1      122.83      110.10      4.94 o 
  -2   8   1       15.70        7.48      1.35 o 
  -1   8   1      204.57      181.49     15.17 o 
   0   8   1       31.78       33.18      1.55 o 
   1   8   1        4.77        3.59      2.09 o 
   2   8   1      470.29      494.31     28.77 o 
   3   8   1        1.08        3.64      1.20 o 
   4   8   1       27.51       36.27      3.74 o 
   5   8   1       14.19       19.40      4.56 o 
  -8   9   1        0.61        1.39      3.41 o 
  -7   9   1        5.95        3.99      1.83 o 
  -6   9   1        0.01       -1.64      1.46 o 
  -5   9   1       53.92       51.04      3.33 o 
  -4   9   1     1229.36     1259.73     43.22 o 
  -3   9   1       75.55       67.30      4.66 o 
  -2   9   1      234.80      233.80     15.14 o 
  -1   9   1       58.85       74.52      4.92 o 
   0   9   1      126.34      100.86      4.34 o 
   1   9   1       61.09       67.44      5.67 o 
   2   9   1       53.68       46.22      4.17 o 
   3   9   1       43.15       39.14      3.96 o 
   4   9   1        0.13       -3.99      2.66 o 
   5   9   1       32.17       37.04     12.12 o 
  -8  10   1        0.84        5.17     11.14 o 
  -7  10   1        0.83        3.47      2.38 o 
  -6  10   1       13.25       20.98      3.46 o 
  -5  10   1       16.31       11.38      2.86 o 
  -4  10   1       11.57        8.47      1.81 o 
  -3  10   1      492.34      497.75     20.93 o 
  -2  10   1      494.74      446.85     26.24 o 
  -1  10   1      354.23      344.78     22.30 o 
   0  10   1        2.15       -0.65      1.91 o 
   1  10   1        0.01       -1.24      1.42 o 
   2  10   1        1.98        3.96      2.95 o 
   3  10   1        7.39        3.38      3.94 o 
   4  10   1        0.05        2.87      3.23 o 
  -7  11   1        4.68        6.01      1.97 o 
  -6  11   1      135.40      140.04      8.57 o 
  -5  11   1      156.99      162.08     12.61 o 
  -4  11   1      514.65      500.20     23.11 o 
  -3  11   1      157.27      172.15      8.61 o 
  -2  11   1       56.20       53.55      4.97 o 
  -1  11   1        0.15        6.69      1.72 o 
   0  11   1        0.01        1.70      3.19 o 
   1  11   1        0.92       -3.53      2.60 o 
   2  11   1       26.77       39.66     12.73 o 
   3  11   1        7.65        8.33      3.00 o 
  -7  12   1       84.70       95.30      4.78 o 
  -6  12   1      122.15      147.50     14.81 o 
  -5  12   1      138.56      144.48     12.26 o 
  -4  12   1      123.33      119.80      8.29 o 
  -3  12   1       88.54       95.00      8.02 o 
  -2  12   1       32.85       29.32      1.88 o 
  -1  12   1        9.91        9.04      2.73 o 
   0  12   1        7.09        3.49      2.25 o 
   1  12   1        2.92       -0.74      5.20 o 
   2  12   1       14.01       11.55      6.26 o 
  -6  13   1       56.19       57.29     19.30 o 
  -5  13   1        4.30       -0.24      2.81 o 
  -4  13   1        0.23        5.49      2.08 o 
  -3  13   1        6.09        6.28      6.03 o 
  -2  13   1       18.59       20.15      5.04 o 
  -1  13   1        3.71       10.20      4.04 o 
   0  13   1       23.87       29.98      3.11 o 
   1  13   1        0.08       -1.23      3.97 o 
  -5  14   1        9.38        8.15      3.89 o 
  -4  14   1        0.02       -4.12      2.75 o 
  -3  14   1       16.91        8.09      4.05 o 
  -2  14   1       44.85       62.24     22.73 o 
  -1  14   1        3.43        8.15      2.76 o 
   0  14   1        5.54       -5.16      4.12 o 
   1 -15   2       12.76       22.87     13.12 o 
   2 -15   2        0.00       -2.78      4.07 o 
   3 -15   2       15.27       13.32      3.49 o 
  -1 -14   2       19.15       39.81      4.88 o 
   0 -14   2        3.53        9.28      2.98 o 
   1 -14   2        5.52        8.64      8.72 o 
   2 -14   2        8.19        5.43      7.75 o 
   3 -14   2        0.00       -0.85      2.46 o 
   4 -14   2        7.12       21.00      4.54 o 
   5 -14   2        1.93       -3.46      2.74 o 
  -2 -13   2        4.31        7.14      4.22 o 
  -1 -13   2        0.52        2.54      3.44 o 
   0 -13   2        6.26       16.81      2.68 o 
   1 -13   2        0.19       -2.45      2.29 o 
   2 -13   2        0.82        1.51      5.94 o 
   3 -13   2       11.31       10.76      4.88 o 
   4 -13   2       15.26       16.86      5.82 o 
   5 -13   2        0.00       -2.46      1.64 o 
   6 -13   2        2.52        1.23      3.76 o 
  -3 -12   2        1.76        1.11      5.76 o 
  -2 -12   2        0.01       -0.76      2.65 o 
  -1 -12   2        6.43        3.88      2.34 o 
   0 -12   2       41.77       52.73      4.69 o 
   1 -12   2       11.70       17.05      2.31 o 
   2 -12   2        0.15        1.95      1.96 o 
   3 -12   2        0.01        0.33      3.96 o 
   4 -12   2        0.55        3.83      1.76 o 
   5 -12   2        0.96        0.40      1.85 o 
   6 -12   2        9.32       10.77      2.89 o 
   7 -12   2        0.61        4.35      2.96 o 
  -4 -11   2        3.29       -0.01      3.90 o 
  -3 -11   2        0.75       -0.29      3.27 o 
  -2 -11   2       35.51       41.20      2.50 o 
  -1 -11   2      112.37      113.89      8.05 o 
   0 -11   2        2.70        1.19      1.17 o 
   1 -11   2       58.25       44.95      3.09 o 
   2 -11   2       39.89       40.39      3.37 o 
   3 -11   2      119.20      122.35     11.03 o 
   4 -11   2       10.76       13.12      2.12 o 
   5 -11   2      102.34      102.34      7.23 o 
   6 -11   2       11.21        8.58      3.91 o 
   7 -11   2        3.66        6.12      3.85 o 
  -4 -10   2        0.96        0.16      4.98 o 
  -3 -10   2       50.03       41.53      5.57 o 
  -2 -10   2      719.88      838.77     68.05 o 
  -1 -10   2       26.40       23.72      2.47 o 
   0 -10   2      161.53      177.01     13.58 o 
   1 -10   2      226.82      214.99     14.06 o 
   2 -10   2      127.71      122.80      8.03 o 
   3 -10   2       45.96       40.67      3.33 o 
   4 -10   2      309.70      299.13     16.56 o 
   5 -10   2      121.65      130.92     10.32 o 
   6 -10   2        3.33        3.23      1.60 o 
   7 -10   2       36.87       44.10      7.16 o 
   8 -10   2        2.02       -0.16      4.05 o 
  -5  -9   2        2.10       10.61      7.06 o 
  -4  -9   2        0.18       -0.49      1.96 o 
  -3  -9   2        0.10       -2.69      1.79 o 
  -2  -9   2      390.19      429.82     35.81 o 
  -1  -9   2     1018.80      966.59     68.41 o 
   0  -9   2      297.09      277.64     18.33 o 
   1  -9   2      447.06      390.79     21.28 o 
   2  -9   2      167.79      180.59      8.94 o 
   3  -9   2       20.43       19.14      1.27 o 
   4  -9   2      154.44      138.08      6.31 o 
   5  -9   2        4.91       -0.44      1.07 o 
   6  -9   2       18.36       17.37      6.67 o 
   7  -9   2       16.20       25.67      9.54 o 
   8  -9   2        2.04        2.49      2.93 o 
  -6  -8   2       30.65       50.92      4.10 o 
  -5  -8   2       29.57       36.15     10.71 o 
  -4  -8   2       16.68       15.68      5.05 o 
  -3  -8   2      532.24      501.58     30.45 o 
  -2  -8   2      950.06      953.14     60.23 o 
  -1  -8   2      348.08      327.16     22.80 o 
   0  -8   2      221.86      230.84     14.69 o 
   1  -8   2        1.99        5.09      2.11 o 
   2  -8   2       24.63       34.62      3.46 o 
   3  -8   2      162.53      160.13      7.25 o 
   4  -8   2       13.80       10.06      1.26 o 
   5  -8   2        4.95        1.60      2.45 o 
   6  -8   2       24.22       20.46      5.45 o 
   7  -8   2       91.73       85.22      4.29 o 
   8  -8   2        7.83       10.58      4.14 o 
  -6  -7   2       39.64       57.05      6.08 o 
  -5  -7   2       85.92       79.17      6.26 o 
  -4  -7   2      148.19      140.51      6.70 o 
  -3  -7   2       65.82       77.09      5.96 o 
  -2  -7   2      113.48      102.78      4.96 o 
  -1  -7   2       23.74       31.15      3.33 o 
   0  -7   2       42.16       22.60      1.68 o 
   1  -7   2      114.74      127.24      6.96 o 
   2  -7   2        2.77        3.88      1.47 o 
   3  -7   2       19.80       22.73      1.35 o 
   4  -7   2        2.28        0.11      2.06 o 
   5  -7   2       63.07       65.71      2.11 o 
   6  -7   2       15.42       16.97      1.77 o 
   7  -7   2        0.00        1.74      0.98 o 
   8  -7   2        7.37       -1.85      6.91 o 
  -7  -6   2        8.30        6.46      4.28 o 
  -6  -6   2        6.85        5.77      2.39 o 
  -5  -6   2       42.67       57.21      3.98 o 
  -4  -6   2        5.82       15.92      2.51 o 
  -3  -6   2       83.88       85.54      6.02 o 
  -2  -6   2      199.96      219.19     13.40 o 
  -1  -6   2      120.01      131.19      7.26 o 
   0  -6   2      373.36      340.07     18.65 o 
   1  -6   2      158.84      104.56      6.40 o 
   2  -6   2       51.43       50.66      2.02 o 
   3  -6   2        4.69        5.28      1.72 o 
   4  -6   2       51.13       59.51      2.06 o 
   5  -6   2       46.20       40.13      1.64 o 
   6  -6   2       94.11       73.80      2.59 o 
   7  -6   2       46.98       54.82      9.64 o 
   8  -6   2        0.12       -4.87      4.01 o 
  -7  -5   2        8.67        6.69      5.71 o 
  -6  -5   2        0.78        0.11      1.72 o 
  -5  -5   2       27.86       29.15      1.46 o 
  -4  -5   2        9.12       15.66      2.25 o 
  -3  -5   2      155.27      177.34     10.12 o 
  -2  -5   2      134.24      160.95     10.19 o 
  -1  -5   2      120.76      103.85      5.51 o 
   0  -5   2        7.68       11.21      1.50 o 
   1  -5   2        0.77        1.40      0.86 o 
   2  -5   2       22.25       18.60      1.35 o 
   3  -5   2      709.64      697.49     13.23 o 
   4  -5   2      389.82      459.86      7.05 o 
   5  -5   2        5.59       10.88      1.32 o 
   6  -5   2       68.44       61.92      3.98 o 
   7  -5   2        6.66        1.57      1.95 o 
   8  -5   2        2.65       -4.03      2.69 o 
  -7  -4   2        6.01        2.70      6.72 o 
  -6  -4   2        0.01        1.88      1.81 o 
  -5  -4   2        4.12        4.32      1.40 o 
  -4  -4   2        6.62        7.66      2.30 o 
  -3  -4   2     1852.23     2064.54    101.25 o 
  -2  -4   2      773.08      834.47     46.44 o 
  -1  -4   2       56.93       65.20      6.31 o 
   0  -4   2     1386.59     1607.43     49.19 o 
   1  -4   2      549.71      484.03     11.58 o 
   2  -4   2      449.55      434.16      9.90 o 
   3  -4   2      973.58      977.83     13.29 o 
   4  -4   2       13.44       23.51      2.25 o 
   5  -4   2       23.23       27.78      1.60 o 
   6  -4   2        1.22        0.56      0.95 o 
   7  -4   2        1.54        2.49      2.23 o 
   8  -4   2        1.00        1.97      2.81 o 
  -8  -3   2        0.22       13.87      3.83 o 
  -7  -3   2        0.03       -1.83      2.95 o 
  -6  -3   2       66.91       62.21      4.64 o 
  -5  -3   2        0.62       -0.33      0.63 o 
  -4  -3   2       78.17       75.10      4.12 o 
  -3  -3   2     1024.28     1059.29     47.12 o 
  -2  -3   2      125.87      222.27     12.10 o 
  -1  -3   2      300.79      258.92     14.94 o 
   0  -3   2      507.59      469.44     20.33 o 
   1  -3   2      430.29      401.93      7.69 o 
   2  -3   2      206.25      177.79      4.27 o 
   3  -3   2       23.99       20.44      1.40 o 
   4  -3   2       74.59       77.14      2.07 o 
   5  -3   2        0.65        1.02      0.83 o 
   6  -3   2       82.89       76.63      9.96 o 
   7  -3   2        1.54        1.62      3.02 o 
   8  -3   2       82.09       81.01     13.71 o 
  -8  -2   2        5.39       -2.87      2.21 o 
  -7  -2   2        0.66       13.22      2.78 o 
  -6  -2   2       25.77       29.38      2.42 o 
  -5  -2   2       42.39       46.56      1.63 o 
  -4  -2   2       22.93       26.38      3.04 o 
  -3  -2   2      441.16      485.37     45.72 o 
  -1  -2   2      283.94      406.63      6.32 o 
   0  -2   2      721.51      839.90     10.91 o 
   1  -2   2      305.37      200.08      3.25 o 
   2  -2   2      100.95       93.23      2.92 o 
   3  -2   2      128.68      150.50      3.66 o 
   4  -2   2      188.91      176.40      3.13 o 
   5  -2   2        3.81        2.61      2.24 o 
   6  -2   2      156.38      138.43      7.89 o 
   7  -2   2        0.32       -1.50      1.40 o 
   8  -2   2        1.77       -1.88      2.95 o 
  -8  -1   2        5.53        8.16      4.18 o 
  -7  -1   2        5.82        1.81      7.94 o 
  -6  -1   2       69.79       61.21      5.65 o 
  -5  -1   2      115.08      135.72      3.33 o 
  -4  -1   2       52.05       57.63      4.14 o 
  -3  -1   2       21.94       29.80      2.67 o 
  -2  -1   2     1050.10      990.16    108.62 o 
  -1  -1   2     1685.37     1553.64     19.78 o 
   1  -1   2     3272.66     2758.42     43.35 o 
   2  -1   2      632.94      416.01      5.18 o 
   3  -1   2      807.88      881.01     10.65 o 
   4  -1   2      263.52      248.15      9.85 o 
   5  -1   2      317.34      302.73      9.61 o 
   6  -1   2        4.28        4.11      2.16 o 
   7  -1   2       46.06       39.80      5.67 o 
   8  -1   2        1.21       -3.86      2.57 o 
  -8   0   2       10.60       14.66      3.10 o 
  -7   0   2        0.38        1.21      4.76 o 
  -6   0   2       79.72       87.67      3.77 o 
  -5   0   2       37.71       47.33      1.97 o 
  -4   0   2       18.99       20.36      2.31 o 
  -3   0   2        9.07       14.90      2.29 o 
  -2   0   2        6.03        4.06      0.62 o 
  -1   0   2      117.45       90.02      3.05 o 
   0   0   2      198.92      212.47     10.96 o 
   1   0   2     5784.03     5429.00    118.97 o 
   2   0   2        0.09       -0.55      0.37 o 
   3   0   2      410.41      418.65     12.21 o 
   4   0   2       24.51       14.78      3.53 o 
   5   0   2      387.26      368.95     27.03 o 
   6   0   2       23.97       14.72      2.62 o 
   7   0   2        0.58       -0.80      3.08 o 
   8   0   2       11.87       30.28      3.81 o 
  -8   1   2        7.05        7.37      5.37 o 
  -7   1   2        0.00       -0.07      3.09 o 
  -6   1   2       94.65       88.07      5.70 o 
  -5   1   2       33.50       33.08      3.34 o 
  -4   1   2      103.31       92.01      2.84 o 
  -3   1   2      576.56      457.15     28.91 o 
  -2   1   2      377.84      365.13     12.04 o 
  -1   1   2    11118.15     8337.90    208.96 o 
   0   1   2      141.79       93.41      2.17 o 
   1   1   2      691.08      592.10     16.21 o 
   3   1   2     1944.96     2029.33     61.43 o 
   4   1   2       11.04       16.21      0.86 o 
   5   1   2       14.98       15.69      2.77 o 
   6   1   2       57.43       55.27      4.61 o 
   7   1   2       15.60       17.66      4.67 o 
   8   1   2        8.11        8.10      3.37 o 
  -8   2   2      203.98      229.96     17.31 o 
  -7   2   2        8.44        5.06      3.02 o 
  -6   2   2      352.88      380.83     19.69 o 
  -5   2   2      106.60       98.97      3.71 o 
  -4   2   2      397.44      541.71     10.87 o 
  -3   2   2     4189.50     3916.24     97.12 o 
  -2   2   2       92.97       94.21      9.34 o 
  -1   2   2     3541.91     2831.51     42.06 o 
   0   2   2     1446.34     1384.14     70.59 o 
   1   2   2     1219.49     1095.13     43.85 o 
   2   2   2     1315.40     1545.49     42.19 o 
   3   2   2      281.28      291.04      7.71 o 
   4   2   2        3.26        4.78      1.34 o 
   5   2   2       55.43       53.26      2.08 o 
   6   2   2       11.77       16.49      3.62 o 
   7   2   2       19.36       21.37      5.46 o 
  -9   3   2        9.27       21.38      4.22 o 
  -8   3   2      109.56      101.96      4.86 o 
  -7   3   2        0.23        1.13      2.53 o 
  -6   3   2       23.21       24.87      2.74 o 
  -5   3   2      194.07      185.80      7.57 o 
  -4   3   2      582.83      750.04     22.94 o 
  -3   3   2      123.13      122.27     11.05 o 
  -2   3   2      215.38      184.52      6.42 o 
  -1   3   2     2795.95     2202.50     79.04 o 
   0   3   2      141.30      153.95      8.15 o 
   1   3   2     2012.44     2019.90    107.35 o 
   2   3   2     1104.85     1160.43     46.97 o 
   3   3   2      458.85      488.36     17.45 o 
   4   3   2        9.54       13.47      1.18 o 
   5   3   2        7.67       11.32      1.47 o 
   6   3   2       11.40       10.58      3.95 o 
   7   3   2        0.14       -1.93      2.73 o 
  -9   4   2        4.14        6.75      2.59 o 
  -8   4   2       55.01       34.25      4.03 o 
  -7   4   2       10.68       -1.50      3.02 o 
  -6   4   2       92.21       75.01      3.56 o 
  -5   4   2       44.12       63.70      2.55 o 
  -4   4   2      356.67      433.16      8.71 o 
  -3   4   2       14.49       11.85      2.28 o 
  -2   4   2        7.87       11.83      1.31 o 
  -1   4   2     1943.68     2008.78    102.97 o 
   0   4   2       80.40       57.07      4.30 o 
   1   4   2      159.68      138.15      8.10 o 
   2   4   2      342.82      386.69     16.90 o 
   3   4   2        1.10        1.12      0.75 o 
   4   4   2       65.09       66.43      2.80 o 
   5   4   2        0.92       -1.40      1.14 o 
   6   4   2        2.06       -2.39      2.24 o 
   7   4   2        0.36        2.16      4.77 o 
  -9   5   2        0.82        5.56      2.17 o 
  -8   5   2       11.90        8.38      6.95 o 
  -7   5   2      164.14      163.48      9.01 o 
  -6   5   2       28.25       27.47      3.24 o 
  -5   5   2        5.28        2.52      1.61 o 
  -4   5   2        9.61        3.02      1.12 o 
  -3   5   2      349.67      298.93     15.58 o 
  -2   5   2        2.01        0.55      0.45 o 
   0   5   2        7.83        1.96      0.81 o 
   1   5   2       19.48       19.97      1.51 o 
   2   5   2       20.83       23.10      1.65 o 
   3   5   2       78.05       77.96      3.59 o 
   4   5   2      112.69      112.65      3.81 o 
   5   5   2        0.08        2.43      2.78 o 
   6   5   2        0.02       -0.52      4.05 o 
  -9   6   2        5.16        4.45      3.39 o 
  -8   6   2        0.03       -0.53      2.45 o 
  -7   6   2       19.78        3.91      3.52 o 
  -6   6   2       17.16       14.99      1.39 o 
  -5   6   2       14.26       10.34      2.01 o 
  -4   6   2        0.00       -0.89      0.59 o 
  -3   6   2        1.71        9.16      0.76 o 
  -2   6   2      354.54      331.77     11.91 o 
  -1   6   2        9.44       13.03      1.49 o 
   0   6   2        3.82        0.15      0.68 o 
   1   6   2       20.17       15.76      1.14 o 
   2   6   2      213.29      227.39     15.16 o 
   3   6   2      116.86      118.09      4.04 o 
   4   6   2       20.57        9.63      2.77 o 
   5   6   2       12.12       17.31      3.79 o 
   6   6   2        8.84        1.76      2.76 o 
  -8   7   2        1.03        5.06      2.41 o 
  -7   7   2        1.42        3.68      2.28 o 
  -6   7   2       15.91       16.04      2.70 o 
  -5   7   2       29.03       35.70      1.90 o 
  -4   7   2      261.85      227.52      5.57 o 
  -3   7   2       39.85       42.91      2.04 o 
  -2   7   2        0.16        1.59      1.01 o 
  -1   7   2       28.39       26.93      0.99 o 
   0   7   2        1.41        2.89      0.95 o 
   1   7   2      351.17      359.74     18.68 o 
   2   7   2      729.11      720.11     36.76 o 
   3   7   2       24.84       19.23      2.49 o 
   4   7   2       11.67       16.28      2.81 o 
   5   7   2        2.95        2.84      2.11 o 
   6   7   2       22.67       18.23      6.38 o 
  -8   8   2        4.87        6.18      2.10 o 
  -7   8   2       15.63       10.08      1.29 o 
  -6   8   2        0.43        1.09      1.21 o 
  -5   8   2      245.49      249.89      5.90 o 
  -4   8   2       73.43       64.45      2.02 o 
  -3   8   2        2.78        0.75      0.73 o 
  -2   8   2       43.20       49.40      2.32 o 
  -1   8   2        2.51        9.42      0.87 o 
   0   8   2       10.10        4.67      0.92 o 
   1   8   2      506.08      459.26     25.79 o 
   2   8   2      708.65      726.21     39.64 o 
   3   8   2      112.70      119.38      5.04 o 
   4   8   2       65.40       81.11      2.74 o 
   5   8   2        0.28       -2.81      2.42 o 
  -8   9   2        1.58        1.31      3.28 o 
  -7   9   2        3.85        9.29      3.34 o 
  -6   9   2       16.34       18.91      2.04 o 
  -5   9   2      252.22      263.95      8.89 o 
  -4   9   2      141.96      159.84      6.73 o 
  -3   9   2        0.40        1.17      0.99 o 
  -2   9   2       16.33       17.30      1.95 o 
  -1   9   2        1.19        0.07      0.79 o 
   0   9   2       89.18      100.58      6.35 o 
   1   9   2      543.20      553.79     36.02 o 
   2   9   2       47.83       59.77      4.16 o 
   3   9   2        4.63        3.05      3.35 o 
   4   9   2       24.16       28.18      3.32 o 
  -8  10   2        0.00       -1.74      2.45 o 
  -7  10   2        0.37        0.84      3.88 o 
  -6  10   2       34.43       32.22      3.08 o 
  -5  10   2      120.88      110.91      6.00 o 
  -4  10   2        0.00        1.63      1.60 o 
  -3  10   2       24.97       26.35      2.34 o 
  -2  10   2        4.67       13.28      3.01 o 
  -1  10   2       21.85       27.95      2.60 o 
   0  10   2      101.40       93.02      6.69 o 
   1  10   2        0.25       -0.63      1.02 o 
   2  10   2       10.03       15.80      3.87 o 
   3  10   2       10.80       11.28      5.10 o 
   4  10   2        2.25        4.49      7.11 o 
  -7  11   2       33.13       38.19      4.89 o 
  -6  11   2        5.89        9.45      2.72 o 
  -5  11   2       46.72       46.91      4.86 o 
  -4  11   2       70.51       63.47      3.38 o 
  -3  11   2        9.19       14.02      2.57 o 
  -2  11   2        2.19        4.07      1.17 o 
  -1  11   2       18.04       15.14      1.80 o 
   0  11   2        6.43        3.89      8.27 o 
   1  11   2       13.09       22.70      3.78 o 
   2  11   2        1.03        2.87      1.97 o 
   3  11   2       44.53       53.70     19.72 o 
  -7  12   2       11.81       19.70     11.34 o 
  -6  12   2       33.07       47.02      3.48 o 
  -5  12   2        4.01        6.44      2.80 o 
  -4  12   2        1.69        0.53      1.46 o 
  -3  12   2       29.58       20.83      1.63 o 
  -2  12   2        1.93       -1.04      1.70 o 
  -1  12   2       29.42       45.65      7.30 o 
   0  12   2        3.91        1.45      2.95 o 
   1  12   2       28.12       44.52      4.66 o 
   2  12   2       21.58       42.30     19.12 o 
  -6  13   2        1.28       -5.69      3.80 o 
  -5  13   2        1.34        3.75      3.65 o 
  -4  13   2        0.07        2.26      4.93 o 
  -3  13   2       13.36        7.65      2.24 o 
  -2  13   2       11.14        7.64      3.61 o 
  -1  13   2       11.41       17.01      2.68 o 
   0  13   2       85.36      106.76     23.21 o 
   1  13   2       71.44       80.22      5.52 o 
  -5  14   2        1.40       -4.36      2.90 o 
  -4  14   2        1.39        6.54      4.17 o 
  -3  14   2       13.16       -5.87      3.91 o 
  -2  14   2       14.39       16.86      4.37 o 
  -1  14   2       35.93       33.00      4.78 o 
   0  14   2        7.43       18.99      4.40 o 
   1 -15   3       25.92       36.70      7.39 o 
   2 -15   3        3.27       11.39      2.63 o 
   3 -15   3       33.49       39.58      5.40 o 
  -1 -14   3       18.07       33.63     14.42 o 
   0 -14   3        3.33       -1.03      3.94 o 
   1 -14   3       62.54       80.10      4.60 o 
   2 -14   3       24.75       28.22      4.30 o 
   3 -14   3        5.40        5.95      2.87 o 
   4 -14   3        0.73       -4.53      3.02 o 
   5 -14   3        1.20       -3.07      2.77 o 
  -2 -13   3        0.04        2.64      4.23 o 
  -1 -13   3       17.72       20.84      3.15 o 
   0 -13   3        0.01       -2.59      2.52 o 
   1 -13   3        8.84        1.16      1.66 o 
   2 -13   3        6.25       -0.30      3.31 o 
   3 -13   3       12.54        5.86      3.43 o 
   4 -13   3        4.36        8.24      3.00 o 
   5 -13   3        1.62        3.70      2.58 o 
   6 -13   3        0.63       14.93      8.14 o 
  -3 -12   3        0.00       -4.50      3.00 o 
  -2 -12   3        0.06       10.04      4.01 o 
  -1 -12   3        2.75        3.39      2.45 o 
   0 -12   3        1.08        0.56      2.49 o 
   1 -12   3        2.96        6.75      1.89 o 
   2 -12   3        0.03       -2.82      1.88 o 
   3 -12   3        4.43       -0.11      3.56 o 
   4 -12   3      121.80      126.49      8.47 o 
   5 -12   3       10.59       11.80      5.26 o 
   6 -12   3        0.05        2.21      2.39 o 
  -4 -11   3        0.02       -3.88      2.93 o 
  -3 -11   3        2.24       -4.70      3.33 o 
  -2 -11   3       23.96       25.17      4.34 o 
  -1 -11   3       25.54       36.82      5.43 o 
   0 -11   3       13.90       16.77      3.36 o 
   1 -11   3       61.44       49.33      5.45 o 
   2 -11   3       33.90       26.16      3.19 o 
   3 -11   3      239.22      222.38     12.57 o 
   4 -11   3      320.00      343.83     25.13 o 
   5 -11   3       15.86       16.26      9.72 o 
   6 -11   3        0.00        1.30      3.36 o 
   7 -11   3        2.76        4.10      4.03 o 
  -4 -10   3        0.28       -4.26      2.84 o 
  -3 -10   3       10.01        7.97      4.67 o 
  -2 -10   3      266.96      260.07     23.40 o 
  -1 -10   3       16.04       17.31      3.42 o 
   0 -10   3        2.15        1.15      2.94 o 
   1 -10   3        0.01       -1.51      1.01 o 
   2 -10   3        1.72       -0.55      1.72 o 
   3 -10   3      194.88      184.84      8.09 o 
   4 -10   3      372.62      383.64     19.78 o 
   5 -10   3        4.31        2.40      2.91 o 
   6 -10   3       11.91       18.55      5.58 o 
   7 -10   3        0.42        2.52      5.34 o 
  -5  -9   3       12.30        5.63      2.96 o 
  -4  -9   3        2.27       -4.10      2.74 o 
  -3  -9   3       97.23       83.67      5.16 o 
  -2  -9   3      316.07      330.15     22.96 o 
  -1  -9   3       64.75       60.54      6.37 o 
   0  -9   3        3.08        0.94      1.62 o 
   1  -9   3       39.05       32.04      3.30 o 
   2  -9   3       21.11       25.41      2.54 o 
   3  -9   3        1.70        5.08      1.27 o 
   4  -9   3       84.33       96.25      2.71 o 
   5  -9   3       14.27       21.62      2.31 o 
   6  -9   3       35.15       40.35      2.57 o 
   7  -9   3       61.31       56.20      4.15 o 
   8  -9   3        2.74        2.34      2.13 o 
  -6  -8   3       12.03       12.51      3.67 o 
  -5  -8   3       45.94       43.09      7.99 o 
  -4  -8   3       78.72       74.09      3.80 o 
  -3  -8   3       79.78       72.06      6.43 o 
  -2  -8   3      166.22      157.42      8.12 o 
  -1  -8   3       14.05       19.15      1.18 o 
   0  -8   3      332.28      381.25     22.67 o 
   1  -8   3      146.68      129.85      9.19 o 
   2  -8   3       12.03       18.86      1.14 o 
   3  -8   3       45.72       46.25      2.39 o 
   4  -8   3        0.18        1.25      1.03 o 
   5  -8   3      244.58      211.21      6.43 o 
   6  -8   3       10.97       14.72      3.67 o 
   7  -8   3       16.03       13.85      2.75 o 
   8  -8   3       10.05       12.88      3.34 o 
  -6  -7   3       40.27       54.89     13.12 o 
  -5  -7   3       16.25       11.49      2.58 o 
  -4  -7   3      119.01      118.92      6.39 o 
  -3  -7   3        2.07        3.57      1.62 o 
  -2  -7   3        4.47        1.62      1.17 o 
  -1  -7   3       10.88        9.49      1.75 o 
   0  -7   3       79.88      110.49      7.80 o 
   1  -7   3      129.45      113.76      5.91 o 
   2  -7   3       26.18       36.11      1.47 o 
   3  -7   3      632.29      585.19     16.60 o 
   4  -7   3      356.68      366.33      6.29 o 
   5  -7   3      124.82      125.28      3.16 o 
   6  -7   3      210.21      205.86     12.67 o 
   7  -7   3       13.06       18.52      2.77 o 
   8  -7   3        5.88       -1.50      6.66 o 
  -7  -6   3       40.64       43.02      7.49 o 
  -6  -6   3       32.75       29.39      4.35 o 
  -5  -6   3       82.00       84.21      5.84 o 
  -4  -6   3       36.92       33.22      2.49 o 
  -3  -6   3       19.82       25.30      3.35 o 
  -2  -6   3       97.04       70.67      7.07 o 
  -1  -6   3        1.88        0.97      0.81 o 
   0  -6   3      558.85      545.98     30.70 o 
   1  -6   3     1206.90     1294.90     41.60 o 
   2  -6   3      263.19      276.32      7.37 o 
   3  -6   3     2039.35     2075.08     66.68 o 
   4  -6   3      109.15      110.40      5.00 o 
   5  -6   3      112.28      105.47      4.20 o 
   6  -6   3        3.94        3.26      3.26 o 
   7  -6   3        0.33        1.96      1.12 o 
   8  -6   3        2.82        5.91      4.45 o 
  -7  -5   3        9.89       22.04     12.44 o 
  -6  -5   3        8.07       15.38      3.81 o 
  -5  -5   3        3.98        9.86      2.82 o 
  -4  -5   3       13.51       15.98      3.65 o 
  -3  -5   3       74.67       87.75      7.29 o 
  -2  -5   3      263.15      307.10     18.87 o 
  -1  -5   3      419.99      485.07     29.52 o 
   0  -5   3       54.42       71.79      3.90 o 
   1  -5   3     1536.01     1688.34     44.75 o 
   2  -5   3      265.79      284.17     10.96 o 
   3  -5   3      108.91      139.00      3.17 o 
   4  -5   3      200.18      200.38      4.44 o 
   5  -5   3        0.18        1.21      1.46 o 
   6  -5   3       39.22       37.61      3.32 o 
   7  -5   3       40.90       32.58      9.77 o 
   8  -5   3        0.00       -1.31      2.63 o 
  -7  -4   3        0.01       -4.34      2.90 o 
  -6  -4   3       16.44       17.01      2.64 o 
  -5  -4   3      105.86      102.66      6.57 o 
  -4  -4   3       40.50       41.00      2.65 o 
  -3  -4   3        8.17       13.89      1.47 o 
  -1  -4   3      388.10      406.71     24.11 o 
   0  -4   3     1845.39     1978.83     69.48 o 
   1  -4   3     1866.20     1763.17     54.05 o 
   2  -4   3      577.78      485.49     12.82 o 
   3  -4   3      524.17      586.67      8.60 o 
   4  -4   3       39.80       42.29      1.25 o 
   5  -4   3      135.66      128.00      4.59 o 
   6  -4   3      138.50      131.81     12.50 o 
   7  -4   3       17.12       10.14      6.10 o 
   8  -4   3        1.78       -0.40      2.18 o 
  -8  -3   3        3.98       25.80      5.15 o 
  -7  -3   3       19.45       16.34      3.20 o 
  -6  -3   3        0.58        2.57      1.76 o 
  -5  -3   3       48.98       56.26      5.60 o 
  -4  -3   3        7.97       11.61      1.50 o 
  -3  -3   3       10.61        6.56      1.50 o 
  -2  -3   3      125.89      210.45     14.95 o 
  -1  -3   3      451.98      558.14     19.28 o 
   0  -3   3      375.26      460.69     19.52 o 
   1  -3   3      498.55      401.48     10.67 o 
   2  -3   3       45.43       35.25      1.12 o 
   3  -3   3       90.93       97.72      2.45 o 
   4  -3   3      221.11      227.52      6.68 o 
   5  -3   3       47.78       43.91      2.50 o 
   6  -3   3       92.90      102.64     11.61 o 
   7  -3   3        2.03       -3.96      3.43 o 
   8  -3   3        8.50        5.99      3.64 o 
  -8  -2   3       13.07       12.31      3.26 o 
  -7  -2   3       32.61       33.05      2.74 o 
  -6  -2   3      172.66      183.60     11.65 o 
  -5  -2   3       60.69       69.34      5.50 o 
  -4  -2   3      214.76      264.84     14.03 o 
  -3  -2   3       22.27       28.10      4.34 o 
  -2  -2   3       17.87       31.15      2.02 o 
   0  -2   3     2229.84     2360.94     52.91 o 
   2  -2   3      445.04      587.15     13.31 o 
   3  -2   3      553.76      508.51      6.45 o 
   4  -2   3       59.47       71.54      2.82 o 
   5  -2   3      395.69      396.79     13.90 o 
   6  -2   3        1.50        3.10      1.84 o 
   7  -2   3        8.26       16.92      2.84 o 
   8  -2   3        0.48       -6.84      4.65 o 
  -8  -1   3        7.35       -4.21      5.89 o 
  -7  -1   3       36.18       35.13      2.53 o 
  -6  -1   3      428.68      471.17     18.90 o 
  -5  -1   3       50.65       40.66      5.14 o 
  -4  -1   3        4.91        1.23      1.52 o 
  -3  -1   3       89.42       66.12      8.63 o 
  -2  -1   3     1301.71     1381.54     40.89 o 
  -1  -1   3      997.37     1007.95     13.02 o 
   0  -1   3        0.03        0.63      2.66 o 
   1  -1   3        2.34        1.04      1.04 o 
   2  -1   3      693.31      625.76      8.01 o 
   3  -1   3      251.65      225.01      3.28 o 
   4  -1   3       20.02       22.18      1.20 o 
   5  -1   3      657.98      638.24     22.07 o 
   6  -1   3        9.09        3.71      2.50 o 
   7  -1   3        3.74        1.52      1.55 o 
   8  -1   3        0.83       -1.22      2.48 o 
  -8   0   3        7.62       14.11      4.08 o 
  -7   0   3        8.11        7.61      6.04 o 
  -6   0   3      373.94      416.42     17.33 o 
  -5   0   3       18.87       20.10      3.17 o 
  -4   0   3        4.50        5.45      1.00 o 
  -3   0   3       24.89       26.72      4.72 o 
  -2   0   3       30.86       39.95      1.56 o 
  -1   0   3     2181.84     2349.08     44.72 o 
   0   0   3      648.36      633.18     15.14 o 
   1   0   3       40.05       48.32      0.90 o 
   2   0   3      223.74      234.76      3.84 o 
   3   0   3      186.29      168.62      6.35 o 
   4   0   3       54.26       48.26      1.05 o 
   5   0   3      217.12      225.90      8.67 o 
   6   0   3       31.19       30.77      2.79 o 
   7   0   3       27.36       20.48      2.40 o 
   8   0   3        0.02        0.78      2.99 o 
  -8   1   3       12.58        6.54      3.43 o 
  -7   1   3        2.06        0.94      4.10 o 
  -6   1   3       31.94       39.17      6.03 o 
  -5   1   3        2.79       -0.34      2.02 o 
  -4   1   3      134.52       97.17      9.87 o 
  -3   1   3       30.88       21.90      2.47 o 
  -2   1   3     1115.08      999.52     13.30 o 
  -1   1   3      123.44       83.71      8.29 o 
   0   1   3      356.27      321.91     21.74 o 
   1   1   3      224.17      251.16      2.74 o 
   2   1   3      270.13      272.80      6.29 o 
   3   1   3        1.60        1.64      0.99 o 
   4   1   3        0.03        1.04      1.63 o 
   5   1   3      206.56      200.80      8.97 o 
   6   1   3        0.02       -0.17      1.74 o 
   7   1   3        5.80        4.50      7.83 o 
  -9   2   3        6.14       23.44     14.11 o 
  -8   2   3        2.14        3.57      4.27 o 
  -7   2   3        3.63        3.03      1.81 o 
  -6   2   3       12.81       18.93      3.59 o 
  -5   2   3      146.51      163.93      4.06 o 
  -4   2   3      489.51      472.76      9.96 o 
  -3   2   3      393.75      393.84     12.17 o 
  -2   2   3      765.04      613.78     22.00 o 
  -1   2   3      187.72      239.37     10.26 o 
   0   2   3      111.49      145.07      4.58 o 
   1   2   3      422.06      323.36      8.66 o 
   2   2   3      506.41      581.35     19.96 o 
   3   2   3      248.76      251.20      9.19 o 
   4   2   3      371.46      414.31     15.63 o 
   5   2   3        1.62        1.36      1.43 o 
   6   2   3      169.44      175.16     10.57 o 
   7   2   3        0.51        9.79      2.87 o 
  -9   3   3        2.09       14.17      7.58 o 
  -8   3   3        1.73        1.90      5.80 o 
  -7   3   3       22.22       19.52      1.75 o 
  -6   3   3        1.58        4.12      4.53 o 
  -5   3   3       14.67        9.88      1.49 o 
  -4   3   3       41.98       43.12      1.20 o 
  -3   3   3      558.09      510.48     11.41 o 
  -2   3   3      311.25      265.63      8.91 o 
  -1   3   3      815.87      700.48     21.27 o 
   1   3   3      441.34      407.51     16.28 o 
   2   3   3     1100.85     1299.20     44.92 o 
   3   3   3      712.36      659.93     25.73 o 
   4   3   3      317.40      356.48     15.94 o 
   5   3   3       62.87       67.56      3.44 o 
   6   3   3       50.39       53.37      2.10 o 
   7   3   3        3.10       -3.20      2.13 o 
  -9   4   3       20.87        7.22      6.28 o 
  -8   4   3        2.55       -4.90      3.26 o 
  -7   4   3      244.67      240.10      5.66 o 
  -6   4   3       28.24       29.63      2.72 o 
  -5   4   3       14.08       10.33      1.66 o 
  -4   4   3        2.22        0.01      0.67 o 
  -3   4   3       54.18       54.93      4.62 o 
  -1   4   3     1523.81     1328.28     57.08 o 
   0   4   3       78.29       86.03      3.59 o 
   1   4   3      504.30      504.36     22.22 o 
   2   4   3      918.21     1045.19     45.71 o 
   3   4   3       55.30       72.54      3.40 o 
   4   4   3       85.93      107.27      4.24 o 
   5   4   3        5.41       -0.31      2.75 o 
   6   4   3        0.27        9.24      2.78 o 
   7   4   3        0.02        4.80      3.48 o 
  -9   5   3       18.86       22.40      3.18 o 
  -8   5   3        1.43        4.52      5.07 o 
  -7   5   3      109.74      102.93      6.23 o 
  -6   5   3        7.27       10.72      1.33 o 
  -5   5   3      127.85      143.55      5.47 o 
  -4   5   3      594.43      611.22     50.56 o 
  -3   5   3      377.90      381.12      5.43 o 
  -2   5   3       46.07       38.48      2.22 o 
  -1   5   3      115.59      115.61      6.09 o 
   0   5   3      687.41      944.16     46.11 o 
   1   5   3      311.47      346.42     14.20 o 
   2   5   3      278.02      321.74     12.71 o 
   3   5   3       55.75       56.41      2.63 o 
   4   5   3       79.40       69.91      5.20 o 
   5   5   3        2.57        7.39      3.51 o 
   6   5   3        0.26       -2.36      4.27 o 
  -9   6   3        0.01        5.49      3.04 o 
  -8   6   3        1.44        7.63      3.29 o 
  -7   6   3        0.13       -1.18      1.45 o 
  -6   6   3       34.20       33.38      1.72 o 
  -5   6   3      326.25      318.44      4.18 o 
  -4   6   3        1.95       -1.43      1.29 o 
  -3   6   3       72.37       61.32      2.15 o 
  -2   6   3       30.72       47.70      1.75 o 
  -1   6   3      166.13      174.12      8.51 o 
   0   6   3       41.08       39.17      2.12 o 
   1   6   3        4.25       -0.58      0.95 o 
   2   6   3       84.94       84.55      4.39 o 
   3   6   3       71.17       57.02      2.77 o 
   4   6   3       50.34       48.55      5.55 o 
   5   6   3        3.03        8.64      3.48 o 
   6   6   3        4.10        0.57      3.64 o 
  -8   7   3        0.00        0.91      4.48 o 
  -7   7   3       85.03       79.77      2.95 o 
  -6   7   3        5.12        3.25      1.99 o 
  -5   7   3        0.44        0.51      1.35 o 
  -4   7   3      108.95      102.23      4.19 o 
  -3   7   3      278.29      245.60      7.13 o 
  -2   7   3        2.46        0.34      1.37 o 
  -1   7   3      121.64      150.96      8.41 o 
   0   7   3        0.02       -0.10      1.07 o 
   1   7   3      213.89      240.52     14.43 o 
   2   7   3       29.71       30.27      2.52 o 
   3   7   3        4.37        5.05      1.16 o 
   4   7   3        3.52        2.15      4.34 o 
   5   7   3        7.30        9.30      3.43 o 
  -8   8   3        5.40        7.54      3.21 o 
  -7   8   3       21.02       24.58      2.94 o 
  -6   8   3        0.26       -0.80      1.50 o 
  -5   8   3       83.57       88.00      8.29 o 
  -4   8   3      315.19      327.22     13.29 o 
  -3   8   3       78.31       65.56      3.52 o 
  -2   8   3       84.90       86.29      3.79 o 
  -1   8   3       18.91       23.40      2.49 o 
   0   8   3      112.47      118.81      6.61 o 
   1   8   3      322.17      341.74     21.23 o 
   2   8   3      188.73      195.81     12.50 o 
   3   8   3       10.43       18.03      4.40 o 
   4   8   3       37.42       37.01      4.32 o 
   5   8   3       15.51       13.48      3.51 o 
  -8   9   3        0.93       -0.29      2.38 o 
  -7   9   3        0.02        2.18      1.24 o 
  -6   9   3        1.93        0.97      1.00 o 
  -5   9   3       26.34       22.88      1.87 o 
  -4   9   3      107.03      111.58      3.94 o 
  -3   9   3       17.71       11.97      2.95 o 
  -2   9   3        3.82        5.24      1.26 o 
  -1   9   3        0.65        1.78      1.42 o 
   0   9   3       13.19       18.47      2.18 o 
   1   9   3       82.03       82.47      6.04 o 
   2   9   3        6.10        4.54      3.21 o 
   3   9   3       14.56        9.46      3.27 o 
   4   9   3        5.00       -1.69      3.65 o 
  -8  10   3        0.00       -5.82      3.88 o 
  -7  10   3        0.29        3.39      2.89 o 
  -6  10   3        2.59        0.18      1.08 o 
  -5  10   3       15.31       12.50      1.40 o 
  -4  10   3       52.20       53.84      4.10 o 
  -3  10   3        1.61        5.21      2.06 o 
  -2  10   3        0.01        0.73      1.96 o 
  -1  10   3       67.12       58.04      3.23 o 
   0  10   3       82.56       66.71      4.94 o 
   1  10   3       99.95       86.09      8.66 o 
   2  10   3       58.11       55.17      7.54 o 
   3  10   3       12.33       10.31      2.15 o 
   4  10   3        0.80        2.77      6.63 o 
  -7  11   3        0.90        1.79      4.88 o 
  -6  11   3        1.58       -0.48      2.18 o 
  -5  11   3       36.68       34.01      3.12 o 
  -4  11   3       27.39       36.39      3.79 o 
  -3  11   3        0.57        0.83      1.47 o 
  -2  11   3      127.25      106.41      8.84 o 
  -1  11   3       10.83       10.75      1.88 o 
   0  11   3        4.50        6.29      5.94 o 
   1  11   3        2.18        4.15      1.73 o 
   2  11   3        0.01       -0.23      4.45 o 
   3  11   3       35.42       42.09      3.48 o 
  -7  12   3        2.70        7.17      3.95 o 
  -6  12   3        1.76        6.66      3.55 o 
  -5  12   3        1.08        6.27      2.26 o 
  -4  12   3        1.51       -2.09      1.39 o 
  -3  12   3       14.08       23.55      2.56 o 
  -2  12   3       58.82       61.27      9.70 o 
  -1  12   3       59.87       65.53      3.44 o 
   0  12   3        0.68       -0.07      3.22 o 
   1  12   3        5.16        0.68      4.37 o 
   2  12   3        0.30        5.53      3.60 o 
  -6  13   3        0.18        1.13      2.61 o 
  -5  13   3       15.03       17.31      4.15 o 
  -4  13   3        0.49        3.17      3.40 o 
  -3  13   3       16.37       14.51      2.51 o 
  -2  13   3        5.78       11.10      2.00 o 
  -1  13   3        3.46        1.78      5.58 o 
   0  13   3        8.48       21.22      4.35 o 
  -5  14   3        0.17        7.13      3.06 o 
  -4  14   3       47.07       60.61      5.17 o 
  -2  14   3        5.81       -5.79      3.86 o 
  -1  14   3        0.06        1.45      3.63 o 
   1 -15   4       43.84       55.09      3.95 o 
   2 -15   4        6.41       10.59      4.59 o 
   3 -15   4        2.38        4.20      8.62 o 
  -1 -14   4      100.49      110.74     22.79 o 
   0 -14   4        2.13       14.59      4.42 o 
   1 -14   4       35.99       34.27     14.66 o 
   2 -14   4       30.63       21.83      4.68 o 
   3 -14   4        1.23       -3.04      3.04 o 
   4 -14   4       11.59       21.37     13.02 o 
   5 -14   4        1.47        1.84      6.79 o 
  -2 -13   4        6.92       -1.10      8.05 o 
  -1 -13   4       23.62       24.53      3.34 o 
   0 -13   4       23.82       28.49      3.72 o 
   1 -13   4       23.70       15.46      4.85 o 
   2 -13   4       26.67       28.88      5.89 o 
   3 -13   4       70.87       62.86     14.27 o 
   4 -13   4       29.85       40.49     18.27 o 
   5 -13   4        0.13        0.86      6.79 o 
   6 -13   4        9.09       18.20      2.59 o 
  -3 -12   4       13.82        4.17      2.88 o 
  -2 -12   4        0.03        3.10      3.76 o 
  -1 -12   4      120.67      124.41     15.34 o 
   0 -12   4        0.01        2.49      3.98 o 
   1 -12   4       13.35       16.55      2.76 o 
   2 -12   4        0.45       -3.11      2.21 o 
   3 -12   4        0.01        1.92      2.46 o 
   4 -12   4        2.67       10.03      2.48 o 
   5 -12   4       24.25       32.66      2.81 o 
   6 -12   4       12.28        4.41      2.60 o 
  -4 -11   4        3.30        3.59      2.95 o 
  -3 -11   4       17.87       21.77      3.17 o 
  -2 -11   4       32.43       38.87      6.85 o 
  -1 -11   4       31.26       34.06      3.40 o 
   0 -11   4        1.00       -0.74      1.99 o 
   1 -11   4       77.71       62.48      5.18 o 
   2 -11   4       30.97       27.90      1.62 o 
   3 -11   4       16.62       14.39      3.02 o 
   4 -11   4       53.21       55.27      4.42 o 
   5 -11   4        3.16        1.83      1.57 o 
   6 -11   4       22.90       31.34     12.79 o 
   7 -11   4        1.80        3.68      2.79 o 
  -5 -10   4        0.18       13.01      3.36 o 
  -4 -10   4        0.00       -3.09      2.06 o 
  -3 -10   4        4.49       14.02      2.00 o 
  -2 -10   4       48.64       59.31      7.10 o 
  -1 -10   4      151.71      138.09     10.78 o 
   0 -10   4      119.34      121.57     11.56 o 
   1 -10   4       25.10       25.39      1.40 o 
   2 -10   4        0.81       -1.39      1.09 o 
   3 -10   4       11.17       20.78      2.28 o 
   4 -10   4      102.74       85.51      6.89 o 
   5 -10   4       12.23       14.57      7.15 o 
   6 -10   4        0.01        5.47      3.59 o 
   7 -10   4        0.25       -3.47      3.33 o 
  -5  -9   4        3.98       10.73      6.15 o 
  -4  -9   4       16.66       12.16      3.41 o 
  -3  -9   4       42.90       43.88      5.80 o 
  -2  -9   4        0.02       -2.36      1.99 o 
  -1  -9   4       68.15       94.29      9.48 o 
   0  -9   4       23.10       25.86      2.52 o 
   1  -9   4       95.04      121.10      9.01 o 
   2  -9   4        6.40       12.70      2.00 o 
   3  -9   4       46.25       45.54      4.22 o 
   4  -9   4        0.50       -1.32      1.22 o 
   5  -9   4        1.59        0.17      1.57 o 
   6  -9   4        4.75       -1.96      1.94 o 
   7  -9   4        5.13        1.73      3.76 o 
   8  -9   4        1.06       -0.31      4.32 o 
  -6  -8   4        2.05       -5.01      3.34 o 
  -5  -8   4       13.65       16.84      7.47 o 
  -4  -8   4        6.06        8.30      2.54 o 
  -3  -8   4       23.39       25.62      4.08 o 
  -2  -8   4       73.47       79.04      7.18 o 
  -1  -8   4       16.52       20.98      1.25 o 
   0  -8   4      126.63      160.48      7.80 o 
   1  -8   4      781.91      850.40     44.42 o 
   2  -8   4        0.40       -1.61      1.07 o 
   3  -8   4       21.14       24.98      2.63 o 
   4  -8   4       10.62       13.03      1.30 o 
   5  -8   4       10.74       11.06      1.53 o 
   6  -8   4       13.28       20.28      5.59 o 
   7  -8   4       10.30       -1.00      1.87 o 
   8  -8   4       26.73       27.23      6.71 o 
  -6  -7   4        0.52       -4.45      5.51 o 
  -5  -7   4      126.61      104.48     14.93 o 
  -4  -7   4       20.76       26.26      1.95 o 
  -3  -7   4       44.29       38.70      4.58 o 
  -2  -7   4       29.09       32.63      3.18 o 
  -1  -7   4        2.50        5.64      2.55 o 
   0  -7   4      646.87      612.76     37.30 o 
   1  -7   4     1505.95     1698.18     63.20 o 
   2  -7   4       21.69       32.78      1.93 o 
   3  -7   4      100.86       81.26      3.42 o 
   4  -7   4        4.68        4.54      1.56 o 
   5  -7   4        7.38        6.81      1.57 o 
   6  -7   4       79.16       92.72     11.51 o 
   7  -7   4       10.72       20.88      2.85 o 
   8  -7   4       27.22       30.63      3.59 o 
  -7  -6   4        6.23        6.88      3.23 o 
  -6  -6   4      119.47      112.92     10.54 o 
  -5  -6   4       91.70       92.84      6.93 o 
  -4  -6   4        7.15       11.38      2.67 o 
  -3  -6   4        0.21       -0.35      2.04 o 
  -2  -6   4       63.49       60.73      4.96 o 
  -1  -6   4      785.78      794.85     51.16 o 
   0  -6   4        6.05       13.82      2.56 o 
   1  -6   4      615.77      621.91     17.99 o 
   2  -6   4      334.34      329.97     11.09 o 
   3  -6   4      262.80      265.29      4.60 o 
   4  -6   4      128.25      135.01      3.06 o 
   5  -6   4       12.05       17.02      1.99 o 
   6  -6   4       72.41       59.71      4.68 o 
   7  -6   4        0.00       -0.31      3.24 o 
   8  -6   4        3.95        5.30      2.92 o 
  -7  -5   4        0.75        4.76      4.51 o 
  -6  -5   4        0.22        3.17      2.13 o 
  -5  -5   4        4.57        3.07      3.52 o 
  -4  -5   4        0.68       -0.62      1.77 o 
  -3  -5   4      157.35      155.84     11.17 o 
  -2  -5   4     1767.21     1754.52    120.25 o 
  -1  -5   4      974.84     1283.60     25.23 o 
   0  -5   4     2526.34     2798.26     88.13 o 
   1  -5   4      251.21      362.40      9.32 o 
   3  -5   4        2.53        2.21      1.45 o 
   4  -5   4       28.61       22.83      1.57 o 
   5  -5   4       23.49       23.71      2.32 o 
   6  -5   4        0.02        3.46      2.54 o 
   7  -5   4        2.96        2.51      1.40 o 
   8  -5   4        0.15       -4.06      4.70 o 
  -7  -4   4        2.54       -1.04      2.76 o 
  -6  -4   4        7.77        4.20      1.72 o 
  -5  -4   4       17.12       18.66      4.31 o 
  -4  -4   4       72.25       79.86      6.12 o 
  -3  -4   4     1276.61     1396.44     76.99 o 
  -2  -4   4      646.65      789.95     50.24 o 
  -1  -4   4     2313.76     2699.73     87.73 o 
   0  -4   4     1864.43     2226.35     54.21 o 
   1  -4   4      125.52      114.96      4.14 o 
   2  -4   4        6.07        4.44      2.05 o 
   3  -4   4       63.26       57.69      2.42 o 
   4  -4   4        1.56        2.44      1.01 o 
   5  -4   4        3.71       -1.96      1.34 o 
   6  -4   4       21.49       22.38      2.72 o 
   7  -4   4        0.80        3.15      3.87 o 
   8  -4   4        3.39        2.77      3.03 o 
  -8  -3   4        0.29       23.35      3.68 o 
  -7  -3   4        7.09       14.48      3.26 o 
  -6  -3   4        2.59        3.27      2.05 o 
  -5  -3   4      200.26      215.46     15.98 o 
  -4  -3   4      313.95      325.24     31.42 o 
  -3  -3   4      100.65      121.64      9.42 o 
  -2  -3   4      755.95      808.39     25.97 o 
  -1  -3   4        0.66        8.92      3.11 o 
   0  -3   4     6270.59     6324.13    235.59 o 
   1  -3   4     2378.84     1984.81     41.15 o 
   3  -3   4      234.90      222.55      7.26 o 
   4  -3   4        3.16        0.16      0.82 o 
   5  -3   4       86.90       88.97      3.90 o 
   6  -3   4      328.51      334.64     15.88 o 
   7  -3   4        7.53       11.26     13.86 o 
   8  -3   4        2.28        5.80      2.68 o 
  -8  -2   4        0.11       12.51      4.45 o 
  -7  -2   4        1.51       -0.32      2.57 o 
  -6  -2   4      333.67      348.71     19.60 o 
  -5  -2   4       35.69       37.05      2.32 o 
  -4  -2   4      151.31      128.57     15.74 o 
  -3  -2   4        0.45        2.94      1.05 o 
  -2  -2   4      173.91      159.30      5.51 o 
  -1  -2   4     8741.27     8505.02    145.76 o 
   1  -2   4        8.89       17.57      0.96 o 
   2  -2   4       56.27       69.13      1.44 o 
   3  -2   4        7.35        5.76      0.71 o 
   4  -2   4      104.23      116.70      4.41 o 
   5  -2   4       48.59       47.71      3.34 o 
   6  -2   4      209.81      211.39     18.37 o 
   7  -2   4        0.72        2.39      2.00 o 
   8  -2   4        3.34       -6.41      4.27 o 
  -7  -1   4       85.14       78.80      3.75 o 
  -6  -1   4      354.47      401.71     33.88 o 
  -5  -1   4       44.71       34.93      7.41 o 
  -4  -1   4       24.90       30.49      4.16 o 
  -3  -1   4      102.36       99.35     14.26 o 
  -2  -1   4      288.34      304.99      6.14 o 
  -1  -1   4     3531.26     3741.43     82.50 o 
   1  -1   4      762.97      715.44     16.06 o 
   2  -1   4     1084.73     1055.09     11.32 o 
   3  -1   4        4.69        5.03      0.91 o 
   4  -1   4       99.72       98.85      3.00 o 
   5  -1   4       21.70       21.06      2.38 o 
   6  -1   4       10.90       17.49      1.83 o 
   7  -1   4        1.03        5.19      3.45 o 
   8  -1   4        0.48        7.62      3.57 o 
  -8   0   4        1.23       -1.07      6.37 o 
  -7   0   4       67.18       54.19      2.90 o 
  -6   0   4      171.16      193.11      8.97 o 
  -5   0   4       25.19       12.05      2.65 o 
  -4   0   4      101.43      113.09     14.77 o 
  -3   0   4       52.05       45.50      4.96 o 
  -2   0   4      249.81      299.88      7.40 o 
  -1   0   4     4577.58     4161.18     98.08 o 
   1   0   4      285.80      261.05      4.07 o 
   2   0   4      823.13      718.35     13.86 o 
   3   0   4       10.25        5.60      0.97 o 
   4   0   4       44.52       47.61      1.67 o 
   5   0   4        0.01       -2.33      2.18 o 
   6   0   4        0.85       -1.86      1.28 o 
   7   0   4        5.32       14.53      4.06 o 
  -8   1   4        5.78        9.57      4.53 o 
  -7   1   4       13.72       17.55      9.85 o 
  -6   1   4       12.19       13.21      6.93 o 
  -5   1   4        1.05        3.16      2.45 o 
  -4   1   4       90.18       64.88      6.04 o 
  -3   1   4      102.36      121.77      5.74 o 
  -2   1   4     1778.67     1601.77     32.78 o 
   0   1   4       76.59       67.69      5.82 o 
   1   1   4        4.15        2.49      0.71 o 
   2   1   4      691.16      696.83     10.13 o 
   3   1   4        0.19        1.44      0.68 o 
   4   1   4        6.79        6.23      2.12 o 
   5   1   4        1.88        4.75      1.02 o 
   6   1   4       10.24        9.86      2.59 o 
   7   1   4        1.15        3.39      2.48 o 
  -9   2   4        7.82        9.38      4.50 o 
  -8   2   4        2.76        2.91      3.08 o 
  -7   2   4        6.27        5.50      2.51 o 
  -6   2   4       23.53       21.54      2.62 o 
  -5   2   4       14.13       20.51      2.77 o 
  -4   2   4      143.19      174.26      9.10 o 
  -3   2   4      150.44      138.13      3.50 o 
  -2   2   4       50.90       36.25      1.14 o 
   0   2   4     1367.78     1031.46     22.16 o 
   1   2   4        0.64       -0.08      0.78 o 
   2   2   4     1642.84     1560.62     53.07 o 
   3   2   4        7.80       16.40      1.76 o 
   4   2   4       11.46       11.16      1.76 o 
   5   2   4       37.20       37.30      3.30 o 
   6   2   4        0.26        0.84      2.55 o 
   7   2   4        1.69       -0.09      2.82 o 
  -9   3   4        5.66       11.63     10.42 o 
  -8   3   4        0.46       -0.06      2.79 o 
  -7   3   4       50.33       50.80      2.57 o 
  -6   3   4       11.05       10.26      1.22 o 
  -5   3   4        2.12        0.67      2.16 o 
  -4   3   4       38.35       55.26      1.29 o 
  -3   3   4       16.47       32.38      1.55 o 
  -2   3   4      324.34      230.95     15.63 o 
  -1   3   4     3727.75     3543.30     81.77 o 
   0   3   4        2.37        2.65      0.73 o 
   1   3   4      542.90      577.63     18.05 o 
   2   3   4      381.71      413.72     14.08 o 
   3   3   4       85.80       79.05      3.34 o 
   4   3   4       53.31       45.64      5.37 o 
   5   3   4      171.48      150.60      8.91 o 
   6   3   4       49.56       47.30      4.05 o 
   7   3   4        9.20       23.67      5.82 o 
  -9   4   4       12.96       -6.13      4.09 o 
  -8   4   4       21.61       20.40      4.44 o 
  -7   4   4       15.09       17.50      3.09 o 
  -6   4   4       23.87       26.97      2.35 o 
  -5   4   4       10.68       14.20      2.22 o 
  -4   4   4       31.94       29.00      1.77 o 
  -3   4   4      262.30      291.04     20.87 o 
  -2   4   4      136.96      142.34      2.76 o 
  -1   4   4      665.91      686.36     14.10 o 
   0   4   4     4422.27     4529.32    177.16 o 
   1   4   4      101.54       98.22      2.48 o 
   2   4   4       11.23       19.09      2.06 o 
   3   4   4       45.47       52.87      1.67 o 
   4   4   4       49.27       52.30      2.69 o 
   5   4   4       51.73       38.68      3.74 o 
   6   4   4        0.67        3.05      1.72 o 
  -9   5   4        0.91        1.01      3.74 o 
  -8   5   4        0.11       -2.60      3.33 o 
  -7   5   4        0.16        0.48      2.98 o 
  -6   5   4       15.08       14.24      1.73 o 
  -5   5   4       14.58       20.68      2.27 o 
  -4   5   4      259.19      279.25      8.88 o 
  -3   5   4      624.21      524.79     12.44 o 
  -2   5   4     3067.20     3118.37    108.92 o 
  -1   5   4     2258.06     2441.09    119.80 o 
   0   5   4     1192.40     1390.57     66.48 o 
   1   5   4       24.62       35.66      1.88 o 
   2   5   4      319.56      359.99     15.71 o 
   3   5   4      108.78      102.13      4.08 o 
   4   5   4        3.77        4.97      2.26 o 
   5   5   4        3.44       -0.24      2.20 o 
   6   5   4        0.02        1.82      3.03 o 
  -9   6   4       11.43        8.37      2.67 o 
  -8   6   4       15.82        8.88      6.29 o 
  -7   6   4       19.01       13.55      2.25 o 
  -6   6   4        0.83        3.30      1.25 o 
  -5   6   4       44.96       49.12      2.36 o 
  -4   6   4      855.73      878.19     64.48 o 
  -3   6   4        6.90       17.37      1.06 o 
  -2   6   4     1036.54     1209.25     37.33 o 
  -1   6   4        0.50        0.90      0.86 o 
   0   6   4       45.98       86.71      4.69 o 
   1   6   4        3.07        0.82      0.86 o 
   2   6   4        0.62        4.59      1.77 o 
   3   6   4       92.73       86.07      3.26 o 
   4   6   4        0.02        2.38      1.53 o 
   5   6   4        9.83       15.73     11.25 o 
  -8   7   4       10.01       12.03      5.65 o 
  -7   7   4       11.67        5.58      1.67 o 
  -6   7   4       74.71       94.58      3.67 o 
  -5   7   4       54.96       62.88      6.39 o 
  -4   7   4        0.52        4.78      2.76 o 
  -3   7   4      105.58       95.36      3.83 o 
  -2   7   4       29.13       41.01      2.30 o 
  -1   7   4       96.20       82.40      3.44 o 
   0   7   4        0.99        3.52      1.54 o 
   1   7   4      381.15      333.43     21.96 o 
   2   7   4        1.79        4.93      1.17 o 
   3   7   4       28.83       28.59      2.12 o 
   4   7   4        5.95       12.47      4.78 o 
   5   7   4       16.15       15.35     12.45 o 
  -8   8   4        2.06       -0.34      2.55 o 
  -7   8   4        9.45       14.11      3.16 o 
  -6   8   4        2.96        4.89      1.05 o 
  -5   8   4        1.98        4.80      1.38 o 
  -4   8   4       94.65       91.47      4.03 o 
  -3   8   4      136.51      110.79      5.21 o 
  -2   8   4        1.43        4.45      1.45 o 
  -1   8   4        2.17        1.91      0.60 o 
   0   8   4        0.97        1.24      1.41 o 
   1   8   4      256.86      246.80     13.92 o 
   2   8   4       76.84       81.53      4.48 o 
   3   8   4       21.71       25.85      4.43 o 
   4   8   4        6.75       12.60      2.35 o 
   5   8   4        3.55        4.41      4.21 o 
  -8   9   4        0.36       -0.32      4.03 o 
  -7   9   4       11.28       16.48      2.76 o 
  -6   9   4        0.06        1.44      0.96 o 
  -5   9   4        0.40       -1.13      1.21 o 
  -4   9   4       15.50       19.06      1.11 o 
  -3   9   4       30.93       22.12      1.93 o 
  -2   9   4        0.78        4.88      0.90 o 
  -1   9   4        1.43        3.61      1.22 o 
   0   9   4      159.50      176.35     10.33 o 
   1   9   4        9.46       12.15      2.92 o 
   2   9   4       10.55       21.58      3.14 o 
   3   9   4        3.93       11.86      2.69 o 
   4   9   4       28.78       37.86      4.56 o 
  -8  10   4       12.65       13.65      4.08 o 
  -7  10   4       11.26       29.46      4.00 o 
  -6  10   4        2.17        0.66      1.24 o 
  -5  10   4        0.03        1.13      1.79 o 
  -4  10   4       68.96       77.83      5.04 o 
  -3  10   4        0.43        1.91      2.75 o 
  -2  10   4      302.38      284.41     13.14 o 
  -1  10   4       47.46       48.14      3.11 o 
   0  10   4       28.28       24.41      1.57 o 
   1  10   4        1.72        0.96      1.52 o 
   2  10   4       12.05       13.00      1.71 o 
   3  10   4        7.75        5.84      6.71 o 
  -7  11   4        0.93       -5.33      3.55 o 
  -6  11   4        3.77        2.58      1.73 o 
  -5  11   4        2.73        0.68      2.29 o 
  -4  11   4        0.54        3.25      1.91 o 
  -3  11   4        0.15        2.01      1.86 o 
  -2  11   4       38.12       33.44      3.12 o 
  -1  11   4       15.46       13.94      1.29 o 
   0  11   4        0.18       -0.44      1.71 o 
   1  11   4        5.28        7.89      2.34 o 
   2  11   4       19.02       18.00      3.79 o 
   3  11   4        3.35        5.84      2.70 o 
  -7  12   4        0.02        7.33      3.74 o 
  -6  12   4        1.95       -1.60      3.00 o 
  -5  12   4       15.02       20.86      8.48 o 
  -4  12   4        7.09       15.44      4.32 o 
  -3  12   4       21.60       19.27      6.25 o 
  -2  12   4       12.52       15.69      1.76 o 
  -1  12   4        6.69       10.39      6.78 o 
   0  12   4       10.90       11.10      6.34 o 
   1  12   4        2.05       16.70      2.87 o 
   2  12   4       15.70       17.04      4.30 o 
  -6  13   4        0.09       10.17      3.46 o 
  -5  13   4        5.56       -4.51      3.62 o 
  -4  13   4        4.78        9.58      3.14 o 
  -3  13   4        9.34        3.87      3.29 o 
  -2  13   4       17.35       22.77      3.76 o 
  -1  13   4       19.92       12.23      3.74 o 
   0  13   4       27.32       26.57      3.56 o 
  -4  14   4        0.31       -1.80      3.61 o 
  -3  14   4        2.01        4.71      3.69 o 
  -2  14   4       20.96       34.02      4.60 o 
  -1  14   4        1.52       -5.76      3.84 o 
   1 -15   5       49.22       54.86      4.41 o 
   2 -15   5       85.54      100.46     22.93 o 
   3 -15   5        0.98        2.77      9.49 o 
  -1 -14   5        7.27        9.25      3.20 o 
   0 -14   5       71.09       84.58     12.53 o 
   1 -14   5       43.37       50.31     19.30 o 
   2 -14   5        9.70       18.36      4.61 o 
   3 -14   5        0.73        3.87      3.01 o 
   4 -14   5       22.97       52.49      5.78 o 
   5 -14   5        1.83        2.68      3.21 o 
  -2 -13   5        9.36        7.43      4.02 o 
  -1 -13   5        2.47        7.52      2.89 o 
   0 -13   5        2.93        0.76      7.58 o 
   1 -13   5       27.25       40.49     10.26 o 
   2 -13   5        1.85        7.18      4.87 o 
   3 -13   5        4.91       -4.01      4.33 o 
   4 -13   5       20.57       25.66     14.55 o 
   5 -13   5        0.02       -4.63      3.96 o 
  -3 -12   5        8.11       21.53      3.70 o 
  -2 -12   5        3.25        8.77      3.31 o 
  -1 -12   5        7.43       10.85      2.84 o 
   0 -12   5        1.41       -2.19      2.40 o 
   1 -12   5        4.17        2.28      1.52 o 
   2 -12   5        3.37        2.24      1.98 o 
   3 -12   5       39.38       39.47      2.28 o 
   4 -12   5       40.53       40.44      3.16 o 
   5 -12   5        2.61        8.78      9.89 o 
   6 -12   5        1.06       -3.94      2.63 o 
  -4 -11   5       14.59       19.55     10.34 o 
  -3 -11   5       41.83       39.88      3.58 o 
  -2 -11   5        2.09        0.32      2.33 o 
  -1 -11   5       85.14       78.22      3.86 o 
   0 -11   5        1.71       -0.61      1.54 o 
   1 -11   5       49.42       46.54      2.17 o 
   2 -11   5       11.62       12.47      2.30 o 
   3 -11   5      248.89      237.69     16.11 o 
   4 -11   5       18.57       16.37      1.68 o 
   5 -11   5        0.56       -0.10      4.58 o 
   6 -11   5        0.12       11.44      2.82 o 
   7 -11   5        0.03       -2.73      2.07 o 
  -5 -10   5        0.06        8.26      2.88 o 
  -3 -10   5       15.41       16.61      8.27 o 
  -2 -10   5       19.88       26.70      4.17 o 
  -1 -10   5       33.01       23.19      2.72 o 
   0 -10   5       10.16        8.04      1.83 o 
   1 -10   5        0.56       -0.83      1.56 o 
   2 -10   5        8.98       10.29      2.02 o 
   3 -10   5      241.43      246.50     11.53 o 
   4 -10   5        4.87        3.05      1.81 o 
   5 -10   5        3.02       -1.05      3.05 o 
   6 -10   5        3.83        8.93      3.92 o 
   7 -10   5        1.88       -6.07      4.05 o 
  -5  -9   5       35.73       42.64     10.77 o 
  -4  -9   5        2.75       12.61      5.51 o 
  -3  -9   5      244.01      230.26     16.36 o 
  -2  -9   5        1.70       -0.60      1.17 o 
  -1  -9   5       11.62       22.26      3.19 o 
   0  -9   5       20.85       21.98      2.42 o 
   1  -9   5       65.55       50.39      5.51 o 
   2  -9   5       37.55       31.38      2.45 o 
   3  -9   5        3.53       11.63      1.42 o 
   4  -9   5       14.52       14.77      1.67 o 
   5  -9   5        0.45       -0.32      2.28 o 
   6  -9   5       36.35       38.80      3.34 o 
   7  -9   5       12.66       18.30     12.07 o 
  -6  -8   5        4.74        1.44      3.10 o 
  -5  -8   5        4.55        8.02      3.92 o 
  -4  -8   5       41.92       44.06     10.24 o 
  -3  -8   5        0.15        5.15      1.55 o 
  -2  -8   5        0.00       -0.72      1.47 o 
  -1  -8   5      100.66       97.68      5.35 o 
   0  -8   5       23.93       37.33      3.01 o 
   1  -8   5       47.39       51.05      2.78 o 
   2  -8   5       31.37       39.22      2.39 o 
   3  -8   5      132.62      127.54      4.73 o 
   4  -8   5      176.89      195.13      6.45 o 
   5  -8   5        0.01       -2.63      1.89 o 
   6  -8   5        0.45        0.28      3.25 o 
   7  -8   5       31.09       26.06      3.32 o 
   8  -8   5        2.30       -0.06     10.60 o 
  -6  -7   5        6.56        2.08      2.04 o 
  -5  -7   5        3.38        5.05      2.83 o 
  -4  -7   5        0.03       -2.27      1.52 o 
  -3  -7   5       26.70       28.67      1.69 o 
  -2  -7   5        1.60        2.91      1.74 o 
  -1  -7   5        4.13        4.87      1.09 o 
   0  -7   5      481.04      565.88     28.95 o 
   1  -7   5       52.99       48.89      5.58 o 
   2  -7   5      216.09      232.34      8.79 o 
   3  -7   5       19.89       25.24      2.72 o 
   4  -7   5      177.66      181.00      6.55 o 
   5  -7   5       19.03       21.94      1.66 o 
   6  -7   5       79.53       81.27      8.19 o 
   7  -7   5        1.98       13.12      4.23 o 
   8  -7   5        0.16       16.03      9.66 o 
  -7  -6   5        4.53       -2.16      4.00 o 
  -6  -6   5        0.90       -3.17      3.32 o 
  -5  -6   5       22.37       28.34      3.84 o 
  -4  -6   5        1.75        3.58      2.91 o 
  -3  -6   5        7.94        9.97      2.60 o 
  -2  -6   5       15.14       14.23      1.45 o 
  -1  -6   5      146.98      155.49      3.11 o 
   0  -6   5        8.65        8.77      4.28 o 
   1  -6   5      426.16      353.15     17.01 o 
   2  -6   5      165.33      195.39      4.86 o 
   3  -6   5      181.85      176.15      4.61 o 
   4  -6   5       35.50       36.56      1.56 o 
   5  -6   5       21.28       20.48      1.40 o 
   6  -6   5        0.06        1.11      1.59 o 
   7  -6   5        0.05       -1.20      4.49 o 
   8  -6   5        9.70        9.25      5.13 o 
  -7  -5   5        3.64        1.56      5.90 o 
  -6  -5   5       32.59       34.76      7.07 o 
  -5  -5   5       25.94       24.45      4.68 o 
  -4  -5   5       41.91       47.16      4.41 o 
  -3  -5   5      498.51      472.71     22.46 o 
  -2  -5   5       16.91       18.72      2.47 o 
  -1  -5   5      411.15      442.83      9.96 o 
   0  -5   5      416.15      474.08     16.63 o 
   1  -5   5      340.32      347.97     10.81 o 
   2  -5   5     1603.58     1641.25     35.12 o 
   3  -5   5      133.31      125.81      3.58 o 
   4  -5   5       64.37       66.66      1.86 o 
   5  -5   5       10.80       11.18      1.65 o 
   7  -5   5        0.18        1.49      3.43 o 
   8  -5   5       25.52       31.97      3.51 o 
  -7  -4   5       14.69        9.29      3.24 o 
  -6  -4   5        0.02        3.62      1.93 o 
  -5  -4   5      285.13      295.43     31.62 o 
  -4  -4   5      185.40      176.57     16.83 o 
  -3  -4   5      304.83      297.46     37.62 o 
  -2  -4   5        5.33       11.81      2.04 o 
  -1  -4   5      553.66      626.71     27.10 o 
   0  -4   5      152.41      143.58      2.62 o 
   1  -4   5      808.45      731.91     21.19 o 
   2  -4   5      230.55      219.19      4.67 o 
   3  -4   5        0.01       -1.29      1.06 o 
   4  -4   5        2.02        2.89      1.13 o 
   5  -4   5       24.25       23.46      1.89 o 
   6  -4   5      111.24       97.30      9.43 o 
   7  -4   5        1.61        4.77      8.27 o 
   8  -4   5        1.61       -3.56      3.14 o 
  -8  -3   5        2.12        8.61      9.75 o 
  -7  -3   5       13.36       13.38      2.93 o 
  -6  -3   5       62.00       66.25      4.68 o 
  -5  -3   5       28.15       32.41      3.71 o 
  -4  -3   5       28.65       45.60      3.06 o 
  -3  -3   5       14.54       14.16      1.52 o 
  -2  -3   5       87.51       66.61      2.01 o 
   0  -3   5      217.80      222.36     11.12 o 
   1  -3   5      250.80      284.89      6.74 o 
   2  -3   5      163.88      172.75      3.01 o 
   3  -3   5       32.14       35.41      2.81 o 
   4  -3   5       58.49       48.71      1.44 o 
   5  -3   5      113.01      126.24      8.72 o 
   6  -3   5       64.19       70.06      2.70 o 
   7  -3   5        0.01       10.21      2.65 o 
   8  -3   5        8.66       13.63      3.38 o 
  -8  -2   5       14.76       23.63      5.03 o 
  -7  -2   5       83.45       83.08     14.64 o 
  -6  -2   5      280.13      281.97     20.21 o 
  -5  -2   5      441.24      480.13     67.96 o 
  -4  -2   5      136.85      138.10      7.95 o 
  -3  -2   5       95.93      110.30      8.30 o 
  -2  -2   5        5.12        6.36      1.00 o 
  -1  -2   5     1640.20     2061.30    129.45 o 
   0  -2   5      112.57      112.26      8.57 o 
   1  -2   5       29.04       43.01      1.71 o 
   2  -2   5       14.15       13.26      1.02 o 
   3  -2   5      134.86      142.01      4.05 o 
   4  -2   5      211.36      227.94      5.21 o 
   5  -2   5      409.36      383.28     10.42 o 
   6  -2   5      137.55      146.29      5.49 o 
   7  -2   5        3.40        1.73      3.44 o 
   8  -2   5        0.03        2.86      2.88 o 
  -8  -1   5       49.32       44.08      3.79 o 
  -7  -1   5        8.48       15.70      5.90 o 
  -6  -1   5       20.27       28.08      5.64 o 
  -5  -1   5      124.88      112.19     13.52 o 
  -4  -1   5      149.13      145.37     17.72 o 
  -3  -1   5      126.15      128.73      4.27 o 
  -2  -1   5       77.75       54.46      1.56 o 
  -1  -1   5     1574.13     1921.12     61.73 o 
   0  -1   5      474.86      538.70     11.34 o 
   1  -1   5      357.19      330.35      8.49 o 
   2  -1   5      479.14      572.63      8.80 o 
   3  -1   5        0.55        1.64      0.65 o 
   4  -1   5      113.15      115.84      4.01 o 
   5  -1   5       80.99       79.50      2.83 o 
   6  -1   5        0.00       -0.01      1.77 o 
   7  -1   5        0.48        5.48      3.87 o 
  -8   0   5        0.45        5.21      3.89 o 
  -7   0   5        0.61       -4.49      3.04 o 
  -6   0   5      154.17      169.46     19.44 o 
  -5   0   5        3.45        3.00      0.67 o 
  -4   0   5        7.62        6.94      1.53 o 
  -3   0   5      381.24      442.22     19.50 o 
  -2   0   5      939.29     1160.70     36.93 o 
   0   0   5        1.37       -0.33      0.56 o 
   1   0   5      205.17      220.80      3.11 o 
   2   0   5       17.97       28.46      2.63 o 
   3   0   5       76.31       67.20      2.16 o 
   4   0   5       32.40       31.87      1.26 o 
   5   0   5       11.49       13.67      1.38 o 
   6   0   5       22.99       25.74      1.69 o 
   7   0   5        7.61        3.30      2.52 o 
  -8   1   5       10.96        4.20      2.73 o 
  -7   1   5       28.27       34.41      5.11 o 
  -6   1   5      211.11      258.50     16.95 o 
  -5   1   5       33.79       23.07      2.45 o 
  -4   1   5       49.66       47.18      4.29 o 
  -3   1   5      630.07      659.74     28.54 o 
  -2   1   5      322.02      318.90      8.69 o 
  -1   1   5     1269.88     1080.77     36.22 o 
   0   1   5      131.86      160.30      7.83 o 
   1   1   5      238.93      239.20      4.68 o 
   2   1   5       29.93       16.00      0.74 o 
   3   1   5        1.01       -0.60      0.62 o 
   4   1   5       15.70       17.39      1.08 o 
   5   1   5        1.19        1.11      1.82 o 
   6   1   5        7.11        3.01      4.45 o 
   7   1   5        8.41       21.82      6.70 o 
  -9   2   5        6.38       14.17      6.90 o 
  -8   2   5        0.10       -0.16      7.28 o 
  -7   2   5       56.93       55.42      4.26 o 
  -6   2   5        0.26        1.14      1.82 o 
  -5   2   5       11.71       17.25      1.60 o 
  -4   2   5      580.43      610.91     20.89 o 
  -3   2   5      132.36      190.41     13.21 o 
  -2   2   5        8.42       11.13      0.84 o 
  -1   2   5        2.90        2.48      1.59 o 
   0   2   5        6.88        6.31      0.55 o 
   1   2   5       64.65       82.10      1.92 o 
   2   2   5      109.12      125.33      4.98 o 
   3   2   5       22.42       21.35      1.67 o 
   4   2   5       62.33       65.23      1.78 o 
   5   2   5       23.06       21.97      1.38 o 
   6   2   5        7.71       10.18      2.75 o 
   7   2   5       37.71       38.05      8.81 o 
  -9   3   5        2.38       11.25      2.93 o 
  -8   3   5        2.70       -0.35      1.91 o 
  -7   3   5        3.71        3.88      1.65 o 
  -6   3   5        0.03       -0.07      1.34 o 
  -5   3   5        5.39        7.49      3.16 o 
  -4   3   5       64.32       68.24      2.20 o 
  -3   3   5       21.16       27.42      1.22 o 
  -2   3   5      202.33      229.93      4.39 o 
  -1   3   5      156.64      168.60      4.12 o 
   0   3   5      473.62      534.51     15.81 o 
   1   3   5       26.11       24.48      1.70 o 
   2   3   5      187.41      204.37      6.04 o 
   3   3   5       32.22       36.02      2.31 o 
   4   3   5       69.36       68.05      2.47 o 
   5   3   5        2.70       -0.56      1.47 o 
   6   3   5        0.17       -0.15      2.68 o 
   7   3   5        4.65        1.11      7.07 o 
  -9   4   5        6.05       10.21     16.18 o 
  -8   4   5        1.07       -0.39      1.75 o 
  -7   4   5       37.86       37.39      2.15 o 
  -6   4   5       69.62       66.14      2.14 o 
  -5   4   5        4.75        7.54      1.03 o 
  -4   4   5      155.47      139.76      2.31 o 
  -3   4   5       12.72       23.19      1.62 o 
  -2   4   5      414.07      433.64     17.75 o 
  -1   4   5      104.94      105.61      4.52 o 
   0   4   5       41.52       54.51      2.27 o 
   1   4   5       12.95       14.88      0.89 o 
   2   4   5        2.42       -0.55      0.88 o 
   3   4   5      213.00      223.81     12.11 o 
   4   4   5        6.98        4.59      1.67 o 
   5   4   5       32.15       41.53      3.55 o 
   6   4   5        0.03        9.77      4.21 o 
  -9   5   5       12.21       19.75      3.99 o 
  -8   5   5        0.33       -1.42      2.42 o 
  -7   5   5       60.18       52.54      2.40 o 
  -6   5   5        1.42       -2.16      2.13 o 
  -5   5   5       74.93       79.32      3.98 o 
  -4   5   5      252.75      312.72      6.76 o 
  -3   5   5       47.11       28.69      0.73 o 
  -2   5   5       26.14       32.48      1.12 o 
  -1   5   5      620.15      557.61     21.44 o 
   0   5   5        9.02       16.19      1.50 o 
   1   5   5      315.99      335.84     14.52 o 
   2   5   5        1.27        0.91      0.93 o 
   3   5   5        0.49        1.44      1.13 o 
   4   5   5       12.91       16.10      2.51 o 
   5   5   5        9.37       11.49      2.42 o 
   6   5   5       10.36        0.86      4.19 o 
  -8   6   5        0.61        3.66      1.91 o 
  -7   6   5        4.58        1.12      2.02 o 
  -6   6   5      200.05      225.48      6.56 o 
  -5   6   5      100.30       87.51      3.46 o 
  -4   6   5        1.09        0.09      1.09 o 
  -3   6   5        3.85        7.13      0.91 o 
  -2   6   5       49.49       66.64      1.80 o 
  -1   6   5        1.10        1.08      0.52 o 
   0   6   5        0.43        2.87      1.26 o 
   1   6   5      158.13      147.45      5.47 o 
   2   6   5      215.60      206.59      5.99 o 
   3   6   5        8.48        4.79      1.98 o 
   4   6   5       20.45       29.01      4.54 o 
   5   6   5        0.01       -1.12      1.84 o 
  -8   7   5       22.96       28.64      7.80 o 
  -7   7   5       23.02       23.77      2.00 o 
  -6   7   5      112.54      127.42      4.89 o 
  -5   7   5      171.79      171.75      5.20 o 
  -4   7   5     1136.92     1265.51     39.20 o 
  -3   7   5      181.16      176.76      5.40 o 
  -2   7   5       11.90       21.47      1.20 o 
  -1   7   5       77.76       74.86      4.01 o 
   0   7   5       12.05       13.09      1.56 o 
   1   7   5       78.07       93.32      4.04 o 
   2   7   5       26.29       29.42      1.74 o 
   3   7   5       30.63       27.47      2.55 o 
   4   7   5        1.99        6.41      1.70 o 
   5   7   5       39.35       52.17      4.69 o 
  -8   8   5       45.91       59.93      6.20 o 
  -7   8   5        4.97        4.74      1.64 o 
  -6   8   5       15.51       17.83      4.94 o 
  -5   8   5      205.15      194.97      4.20 o 
  -4   8   5      236.58      252.55     10.85 o 
  -3   8   5       92.23       78.66      2.68 o 
  -2   8   5        0.78        1.65      1.38 o 
  -1   8   5       20.21       13.29      1.08 o 
   0   8   5      155.14      145.61      7.36 o 
   1   8   5      118.03      109.36      4.32 o 
   2   8   5       10.43        8.71      2.82 o 
   3   8   5       64.17       73.14      5.81 o 
   4   8   5        1.75        4.94      2.12 o 
  -8   9   5        0.43       -2.14      3.24 o 
  -7   9   5       18.17       26.96      2.61 o 
  -6   9   5       14.17       14.09      3.43 o 
  -5   9   5       43.53       41.49      2.15 o 
  -4   9   5       13.97       12.46      1.87 o 
  -3   9   5       23.17       24.28      1.53 o 
  -2   9   5       52.80       54.94      4.11 o 
  -1   9   5      161.18      135.08      7.13 o 
   0   9   5        0.90        2.23      1.61 o 
   1   9   5       83.48       77.44      7.20 o 
   2   9   5       10.69       11.27      1.86 o 
   3   9   5       44.75       55.70      2.96 o 
   4   9   5        8.33        8.25      3.83 o 
  -8  10   5        3.16       -3.53      2.60 o 
  -7  10   5       16.29       24.87      6.76 o 
  -6  10   5        0.77        1.63      1.22 o 
  -5  10   5        0.63        6.17      1.18 o 
  -4  10   5        6.17        8.75      1.67 o 
  -3  10   5        0.00       -1.17      1.42 o 
  -2  10   5        0.08       -0.81      1.10 o 
  -1  10   5       34.58       41.72      2.58 o 
   0  10   5        5.69        5.25      1.66 o 
   1  10   5       59.55       58.69      4.12 o 
   2  10   5        1.79        2.61      3.92 o 
   3  10   5        0.68        1.99      2.93 o 
  -7  11   5        1.38        0.60      2.58 o 
  -6  11   5        0.01        2.58      4.35 o 
  -5  11   5       21.66       29.70      6.59 o 
  -4  11   5       14.74       22.69      4.76 o 
  -3  11   5      103.37       91.44      3.37 o 
  -2  11   5        5.47        2.45      2.17 o 
  -1  11   5       30.10       30.20      2.26 o 
   0  11   5        0.47        3.30      2.12 o 
   1  11   5       15.49       15.60      3.43 o 
   2  11   5        0.76       -1.25      7.21 o 
  -6  12   5       26.37       22.87      3.84 o 
  -4  12   5        2.68       -4.56      3.45 o 
  -3  12   5        1.25       -1.43      2.70 o 
  -2  12   5       10.67       20.55      8.47 o 
  -1  12   5        0.77        0.31      2.59 o 
   0  12   5        5.53        1.73      2.05 o 
   1  12   5        9.81       21.34      3.12 o 
  -6  13   5       22.71       20.14      3.74 o 
  -5  13   5       17.14       23.67      3.34 o 
  -4  13   5       16.59       31.12      4.12 o 
  -3  13   5       18.40       26.32      3.90 o 
  -2  13   5        1.70       -4.19      3.39 o 
  -1  13   5        9.96       -0.14      3.24 o 
   0  13   5        9.50       17.30      3.58 o 
  -3  14   5        3.35        2.03      3.63 o 
  -2  14   5        0.46        1.91      3.41 o 
   2 -15   6       33.16       35.28      7.66 o 
  -1 -14   6        0.43       -6.94      4.63 o 
   0 -14   6       55.52       76.26     21.06 o 
   1 -14   6        0.05        1.77      4.05 o 
   2 -14   6        0.56       -6.33      4.22 o 
   3 -14   6       30.97       36.09      3.76 o 
  -2 -13   6        0.92        3.02      7.32 o 
  -1 -13   6        6.97        6.74      2.87 o 
   0 -13   6        0.00        8.79      3.96 o 
   1 -13   6        3.42       12.20      4.07 o 
   2 -13   6        1.31        9.03      3.62 o 
   3 -13   6        0.67        6.02      2.84 o 
   4 -13   6       16.64       22.17      4.46 o 
   5 -13   6        0.11        3.66      6.44 o 
  -3 -12   6       13.57        4.07      4.35 o 
  -2 -12   6      334.06      374.83     79.89 o 
  -1 -12   6       57.22       57.52      9.04 o 
   0 -12   6        3.40        2.04      1.73 o 
   1 -12   6        6.62       20.50      3.97 o 
   2 -12   6       10.32        1.80      2.11 o 
   3 -12   6        7.01       14.72      3.67 o 
   4 -12   6      163.94      174.02     21.22 o 
   5 -12   6       39.72       46.32     19.45 o 
   6 -12   6        3.86        2.16      2.94 o 
  -4 -11   6        6.79        5.28      4.26 o 
  -3 -11   6       68.90       77.53     19.01 o 
  -2 -11   6      439.13      488.52     95.94 o 
  -1 -11   6       43.05       41.46      4.25 o 
   0 -11   6       10.21       10.72      3.95 o 
   1 -11   6        8.15        4.54      1.81 o 
   2 -11   6       18.32       23.84      1.70 o 
   3 -11   6        0.08        3.52      1.90 o 
   4 -11   6       84.11       78.98      5.81 o 
   5 -11   6       14.91       11.76      2.28 o 
   7 -11   6        0.00        7.44      3.10 o 
  -5 -10   6        6.37        3.50     12.38 o 
  -4 -10   6        2.06        2.82      3.71 o 
  -3 -10   6       35.79       40.88     12.65 o 
  -2 -10   6      409.54      399.46     36.66 o 
  -1 -10   6       10.43       12.02      2.60 o 
   0 -10   6       71.21       76.61      5.75 o 
   1 -10   6       43.63       42.91      2.49 o 
   2 -10   6        1.65       -1.33      1.19 o 
   3 -10   6       18.96       29.71      1.80 o 
   4 -10   6       21.07       18.91      1.62 o 
   5 -10   6        0.50        8.07      2.26 o 
   6 -10   6        0.27       -3.32      2.65 o 
   7 -10   6        0.39        2.35      7.41 o 
  -5  -9   6        0.13       -1.49      2.78 o 
  -4  -9   6       55.75       55.35      3.71 o 
  -3  -9   6       49.23       55.78      4.60 o 
  -2  -9   6        2.92       -2.19      1.46 o 
  -1  -9   6        0.05       -1.73      1.42 o 
   0  -9   6        7.59        7.12      1.24 o 
   1  -9   6       38.47       31.75      2.63 o 
   2  -9   6        1.93       10.21      1.81 o 
   3  -9   6        0.40        1.47      1.56 o 
   4  -9   6        0.19        2.32      1.15 o 
   5  -9   6        0.01        1.62      1.78 o 
   6  -9   6       23.01        5.64      1.71 o 
   7  -9   6        9.65        2.81      3.14 o 
  -5  -8   6       22.57       28.68      4.77 o 
  -4  -8   6        0.44       -1.49      3.26 o 
  -3  -8   6       11.45        9.84      1.36 o 
  -2  -8   6       30.79       30.14      2.22 o 
  -1  -8   6        1.93        2.19      2.54 o 
   0  -8   6      129.81      109.00      8.39 o 
   1  -8   6        1.39       -0.74      2.57 o 
   2  -8   6        0.29        4.66      1.36 o 
   3  -8   6        0.29        0.92      2.91 o 
   4  -8   6       19.86       23.20      2.78 o 
   5  -8   6       21.58       20.95      2.99 o 
   6  -8   6       69.19       60.67     11.20 o 
   7  -8   6        0.33        4.65      2.13 o 
  -6  -7   6        8.32        6.66      3.02 o 
  -5  -7   6        2.90        6.81      3.29 o 
  -4  -7   6        0.63        1.58      1.47 o 
  -3  -7   6      121.72      121.48      8.13 o 
  -2  -7   6       18.30       24.00      1.53 o 
  -1  -7   6       28.37       37.14      2.23 o 
   0  -7   6       15.75       14.81      1.90 o 
   1  -7   6        2.97       -0.34      1.03 o 
   2  -7   6       89.07       97.64      4.53 o 
   3  -7   6       41.37       39.81      1.75 o 
   4  -7   6        9.08       10.60      2.69 o 
   5  -7   6       12.01       14.32      2.13 o 
   6  -7   6       56.85       42.74      7.53 o 
   7  -7   6        5.49        8.67      2.22 o 
  -7  -6   6        0.50       -6.16      4.11 o 
  -6  -6   6        1.52        1.01      2.03 o 
  -5  -6   6        3.56        5.03      2.42 o 
  -4  -6   6        9.62        4.26      2.84 o 
  -3  -6   6      547.59      576.93     34.00 o 
  -2  -6   6      178.93      209.82     13.53 o 
  -1  -6   6        0.04       -0.21      1.32 o 
   0  -6   6       19.53       16.32      2.36 o 
   1  -6   6       98.30       99.09      5.76 o 
   2  -6   6        1.02       -1.70      1.13 o 
   3  -6   6      747.32      762.31     21.60 o 
   4  -6   6       37.49       41.61      1.88 o 
   5  -6   6       21.90       21.23      1.86 o 
   6  -6   6        3.09        1.72      2.12 o 
   7  -6   6        8.46        5.47      2.88 o 
   8  -6   6        0.98        0.76      3.76 o 
  -7  -5   6        2.34       -2.37      3.43 o 
  -6  -5   6        9.72        9.80      1.82 o 
  -5  -5   6        4.98        5.10      2.23 o 
  -4  -5   6       52.37       57.51      5.36 o 
  -3  -5   6      508.31      556.18     43.32 o 
  -2  -5   6       14.28       14.19      1.25 o 
  -1  -5   6      269.22      257.92      9.55 o 
   0  -5   6      579.94      743.12     26.61 o 
   1  -5   6       82.44      101.12      2.90 o 
   2  -5   6       58.06       67.89      2.17 o 
   3  -5   6      177.39      168.17      4.19 o 
   4  -5   6        2.44        2.00      0.98 o 
   5  -5   6       76.80       76.38      2.25 o 
   6  -5   6       20.30       25.55      3.76 o 
   7  -5   6       24.30       15.88      7.55 o 
   8  -5   6       11.80       14.71      4.45 o 
  -7  -4   6        0.12        0.90      2.57 o 
  -6  -4   6        0.34        8.73      4.50 o 
  -5  -4   6       14.91       17.52      3.47 o 
  -4  -4   6        2.45        4.20      1.18 o 
  -3  -4   6      923.00      915.04     58.73 o 
  -2  -4   6      112.77      200.29      5.08 o 
  -1  -4   6      126.38      166.42      3.02 o 
   0  -4   6      365.94      490.04      7.02 o 
   1  -4   6       96.91       99.96      2.97 o 
   2  -4   6       38.55       39.66      1.42 o 
   3  -4   6       54.83       57.06      1.77 o 
   4  -4   6        0.55        3.53      3.45 o 
   5  -4   6       54.48       50.54      1.79 o 
   6  -4   6        5.28        5.21      2.47 o 
   7  -4   6       10.79       -0.77      2.80 o 
   8  -4   6        9.05        5.51      3.06 o 
  -8  -3   6        5.09       -4.64      3.10 o 
  -7  -3   6       11.41        2.19      2.63 o 
  -6  -3   6      154.72      145.57     22.22 o 
  -5  -3   6      168.44      174.19     20.42 o 
  -4  -3   6       34.11       38.40      3.86 o 
  -3  -3   6       81.12       76.41      5.08 o 
  -2  -3   6      200.84      209.63      4.13 o 
  -1  -3   6       68.22       49.31      2.62 o 
   0  -3   6      432.72      471.64     11.29 o 
   1  -3   6      182.05      177.88      7.26 o 
   2  -3   6        0.03        1.85      0.74 o 
   3  -3   6        7.56        6.38      1.49 o 
   4  -3   6       17.79       13.46      1.81 o 
   5  -3   6       88.10       87.92      2.90 o 
   6  -3   6       39.96       31.14      2.65 o 
   7  -3   6       97.75       81.55     14.34 o 
   8  -3   6        3.51        6.50      4.69 o 
  -8  -2   6       40.19       40.73      5.04 o 
  -7  -2   6       28.87       30.29      7.82 o 
  -6  -2   6      157.07      162.54     15.53 o 
  -5  -2   6       22.34       25.10      2.07 o 
  -4  -2   6       69.36       62.39      4.82 o 
  -3  -2   6       87.62      103.79      5.02 o 
  -2  -2   6        1.09        8.42      1.94 o 
  -1  -2   6     2938.10     3044.32    112.23 o 
   0  -2   6      628.04      610.97     20.02 o 
   1  -2   6      106.42      150.09      5.67 o 
   2  -2   6      959.10      848.66     12.08 o 
   3  -2   6       30.18       24.09      1.51 o 
   4  -2   6      339.60      331.15      5.53 o 
   5  -2   6      554.57      533.66     16.88 o 
   6  -2   6        4.53        6.10      2.24 o 
   7  -2   6       10.11        3.35      3.46 o 
  -8  -1   6        3.82       -4.12      2.74 o 
  -7  -1   6        5.39        0.52      2.51 o 
  -6  -1   6        4.92       -0.18      1.77 o 
  -5  -1   6       60.16       54.32      7.47 o 
  -4  -1   6        3.76        0.51      1.64 o 
  -3  -1   6        4.51        1.10      0.87 o 
  -2  -1   6      151.89      157.87      2.62 o 
  -1  -1   6     1413.46     1697.46     62.76 o 
   0  -1   6      851.89      817.73     15.70 o 
   1  -1   6      106.90      116.59      3.60 o 
   2  -1   6     1200.31     1172.21     15.59 o 
   3  -1   6      232.24      244.57      4.15 o 
   4  -1   6       21.28       23.00      2.14 o 
   5  -1   6        5.10        1.48      1.99 o 
   6  -1   6        0.03       -0.24      1.51 o 
   7  -1   6        2.05       -3.63      2.42 o 
  -8   0   6       24.27       30.47      5.84 o 
  -7   0   6        4.09        4.41      1.86 o 
  -6   0   6        9.18       14.12      3.40 o 
  -5   0   6        7.96        6.54      1.54 o 
  -4   0   6        3.36       10.09      3.13 o 
  -3   0   6      334.32      389.88     16.64 o 
  -2   0   6      866.17     1003.02     28.80 o 
  -1   0   6     1763.82     2069.69     57.98 o 
   0   0   6     2615.24     2434.60     61.91 o 
   1   0   6       60.74       75.71      2.07 o 
   2   0   6      348.44      397.97     24.34 o 
   3   0   6      220.03      233.68      3.88 o 
   4   0   6        1.40        3.61      1.74 o 
   5   0   6       12.84       16.71      1.47 o 
   6   0   6        0.35        2.56      2.61 o 
   7   0   6        0.31       -6.34      4.23 o 
  -8   1   6        2.60        0.45      2.51 o 
  -7   1   6       10.33       13.90      2.21 o 
  -6   1   6       61.92       80.04      4.11 o 
  -5   1   6       12.16       15.72      0.78 o 
  -4   1   6     1493.72     1787.11     58.77 o 
  -3   1   6       51.13       31.44      2.21 o 
  -2   1   6      235.73      246.26      6.56 o 
  -1   1   6      150.88       93.35      6.47 o 
   0   1   6       13.52       14.43      1.73 o 
   1   1   6        0.03        0.32      0.43 o 
   2   1   6      983.88     1104.17     17.64 o 
   3   1   6      101.63      108.11      3.54 o 
   4   1   6        0.42       -1.27      0.85 o 
   5   1   6       18.52       13.67      2.06 o 
   6   1   6        0.76        1.29      1.09 o 
   7   1   6       13.96       11.04      3.60 o 
  -8   2   6        0.96        5.02      6.62 o 
  -7   2   6       22.84       27.33      3.53 o 
  -6   2   6        4.84        8.07      1.69 o 
  -5   2   6        2.66        3.04      1.06 o 
  -4   2   6      216.60      253.35      8.78 o 
  -3   2   6      361.76      336.60      7.74 o 
  -2   2   6       37.22       51.69      1.99 o 
  -1   2   6        2.27        3.61      0.93 o 
   0   2   6        0.03        1.53      0.84 o 
   1   2   6       27.38       26.18      1.51 o 
   2   2   6      281.73      280.37      5.38 o 
   3   2   6        5.06        6.07      1.73 o 
   4   2   6       14.66       15.45      2.25 o 
   5   2   6       42.05       46.34      3.81 o 
   6   2   6        7.73       10.62      5.75 o 
   7   2   6        0.26       13.16      6.62 o 
  -9   3   6        3.92        9.72      4.80 o 
  -8   3   6        1.00       -1.32      2.39 o 
  -7   3   6       80.96       73.29      3.81 o 
  -6   3   6       28.81       32.67      1.67 o 
  -5   3   6       29.49       23.67      1.76 o 
  -4   3   6        4.81       11.94      0.78 o 
  -3   3   6       18.68       14.91      1.09 o 
  -2   3   6        1.13        0.32      0.39 o 
  -1   3   6      218.96      240.47      7.17 o 
   0   3   6        1.88        0.17      0.60 o 
   1   3   6       47.52       33.17      1.38 o 
   2   3   6       21.58       22.42      2.16 o 
   3   3   6        0.02        2.28      1.16 o 
   4   3   6      173.33      168.47      6.39 o 
   5   3   6        6.22        2.46      1.91 o 
   6   3   6        8.16        9.79      5.63 o 
  -9   4   6        0.71       -0.78      7.40 o 
  -8   4   6        3.73        7.16      3.58 o 
  -7   4   6       69.15       68.95      6.02 o 
  -6   4   6        6.51        6.01      1.07 o 
  -5   4   6       11.77       10.34      2.83 o 
  -4   4   6        3.19        1.00      0.49 o 
  -3   4   6        0.81        0.44      0.77 o 
  -2   4   6       74.06      108.67      4.15 o 
  -1   4   6       43.69       70.77      2.32 o 
   0   4   6       29.89       23.42      1.68 o 
   1   4   6      233.13      257.42      9.26 o 
   2   4   6      158.90      152.31      8.64 o 
   3   4   6      251.59      267.58      7.83 o 
   4   4   6        4.43        0.10      1.99 o 
   5   4   6        0.05        6.52      3.17 o 
   6   4   6        1.72       -1.10      4.55 o 
  -9   5   6        5.13        3.26      2.74 o 
  -8   5   6        0.14       -1.20      2.89 o 
  -7   5   6        2.29        0.22      2.22 o 
  -6   5   6        0.19       -0.78      1.13 o 
  -5   5   6       38.45       50.94      2.15 o 
  -4   5   6        5.64        2.25      0.58 o 
  -3   5   6       32.11       31.02      1.24 o 
  -2   5   6      117.94      112.37      3.85 o 
  -1   5   6       80.75      100.90      3.45 o 
   0   5   6       20.50        7.70      0.63 o 
   1   5   6      417.27      452.12     14.32 o 
   2   5   6      210.54      223.90     14.22 o 
   3   5   6       74.14       74.24      5.80 o 
   4   5   6        0.08        3.73      4.24 o 
   5   5   6       10.93       12.12      7.70 o 
   6   5   6        0.48       15.47      4.83 o 
  -8   6   6        0.74        0.60      3.67 o 
  -7   6   6        0.46       -0.70      5.25 o 
  -6   6   6       31.26       32.89      1.32 o 
  -5   6   6      208.99      253.51      5.08 o 
  -4   6   6      126.62      106.14      3.43 o 
  -3   6   6       34.46       31.64      1.89 o 
  -2   6   6        4.52        0.69      0.50 o 
  -1   6   6       37.44       53.60      1.64 o 
   0   6   6        2.42        1.66      0.84 o 
   1   6   6     1016.79     1014.85     36.21 o 
   2   6   6      287.54      304.70     19.13 o 
   3   6   6       11.85       11.11      2.19 o 
   4   6   6        0.11        2.18      1.56 o 
   5   6   6        3.04       -4.55      3.03 o 
  -8   7   6       33.54       24.40      4.71 o 
  -7   7   6       15.69       11.80      4.54 o 
  -6   7   6        7.48        8.61      1.63 o 
  -5   7   6      746.66      816.76     19.48 o 
  -4   7   6       53.57       49.47      2.76 o 
  -3   7   6       20.01       25.29      1.86 o 
  -2   7   6        4.81        4.20      1.08 o 
  -1   7   6        1.91       12.06      1.04 o 
   0   7   6       76.40       65.10      4.64 o 
   1   7   6      651.09      602.70     28.59 o 
   2   7   6      308.04      300.62     16.62 o 
   3   7   6        4.05        6.76      1.52 o 
   4   7   6       34.53       31.99      4.49 o 
   5   7   6        0.14       -1.30      2.94 o 
  -8   8   6        4.71       -5.09      3.39 o 
  -7   8   6        0.37        5.81      2.01 o 
  -6   8   6        3.34        5.53      1.11 o 
  -5   8   6      121.43      129.65      5.49 o 
  -4   8   6        0.36        3.61      1.55 o 
  -3   8   6        3.27        9.90      1.56 o 
  -2   8   6       17.79       19.96      1.62 o 
  -1   8   6        0.21       -0.96      0.64 o 
   0   8   6        0.19       -1.12      1.15 o 
   1   8   6        1.54       -1.83      1.57 o 
   2   8   6       31.59       25.00      2.21 o 
   3   8   6        5.19        4.10      3.14 o 
   4   8   6       40.48       44.33      5.05 o 
  -8   9   6        0.01       -5.25      3.50 o 
  -7   9   6        0.12       -3.20      2.13 o 
  -6   9   6        3.69        1.28      1.77 o 
  -5   9   6        1.96        1.99      2.13 o 
  -4   9   6        7.39       10.89      2.04 o 
  -3   9   6       11.50       13.72      2.11 o 
  -2   9   6       46.30       30.87      1.82 o 
  -1   9   6      213.00      177.75      9.55 o 
   0   9   6       88.11       80.14      5.53 o 
   1   9   6       51.17       42.75      5.90 o 
   2   9   6        5.31       -2.01      3.07 o 
   3   9   6        4.53       18.40     19.27 o 
  -7  10   6        0.31       -0.30      3.05 o 
  -6  10   6        0.67        0.92      2.53 o 
  -5  10   6       43.98       46.08      4.07 o 
  -4  10   6       50.18       46.65      2.57 o 
  -3  10   6      195.66      166.89      2.81 o 
  -2  10   6        7.35       10.21      2.07 o 
  -1  10   6       69.68       64.23      5.67 o 
   0  10   6        3.08        5.63      2.24 o 
   1  10   6       35.21       37.22      2.47 o 
   2  10   6        4.47        6.52      2.60 o 
   3  10   6       26.33       17.73      3.28 o 
  -7  11   6        0.56        7.44      3.35 o 
  -6  11   6       11.53       14.23      3.34 o 
  -5  11   6       18.01       18.67      3.47 o 
  -4  11   6        1.28        6.07      3.78 o 
  -3  11   6       23.35       33.33      4.01 o 
  -2  11   6        0.12        0.16      1.17 o 
  -1  11   6       84.06       74.11      7.41 o 
   0  11   6        8.67       19.66      4.36 o 
   1  11   6        0.75       -0.38      2.24 o 
   2  11   6       17.78       21.46      6.02 o 
  -6  12   6        8.85       26.77      3.93 o 
  -5  12   6       17.59       14.10      3.30 o 
  -4  12   6        2.75       12.80      8.56 o 
  -2  12   6        2.12       -4.95      3.30 o 
  -1  12   6        0.00        1.00      3.61 o 
   0  12   6       83.25       92.74      4.21 o 
   1  12   6        9.09       19.20      2.91 o 
  -5  13   6        1.96       -0.42      3.28 o 
  -4  13   6        0.71       -4.90      3.27 o 
  -3  13   6        5.73       17.04      3.41 o 
  -1  13   6        0.62        2.76      3.23 o 
  -1 -14   7        1.87       14.44      4.76 o 
   0 -14   7       16.26       23.13      7.78 o 
   1 -14   7       10.99        3.53      6.44 o 
   3 -14   7       30.27       29.66     10.70 o 
   4 -14   7       57.40       58.18      7.69 o 
  -2 -13   7       31.75       55.16      6.15 o 
  -1 -13   7        4.80        2.58      2.94 o 
   0 -13   7       20.52       26.91      4.96 o 
   1 -13   7        0.55       10.16      2.86 o 
   2 -13   7       39.87       35.09      3.97 o 
   3 -13   7       24.13       20.02      3.21 o 
   4 -13   7       76.91       71.59     12.12 o 
   5 -13   7       14.10       28.69      4.99 o 
  -3 -12   7       47.39       53.15      9.08 o 
  -2 -12   7       86.80       84.64     16.55 o 
  -1 -12   7       28.78       35.81      4.53 o 
   0 -12   7        0.09       -1.18      2.56 o 
   1 -12   7       42.05       40.06      4.69 o 
   2 -12   7        0.91        1.40      2.23 o 
   3 -12   7      359.24      364.25     55.75 o 
   4 -12   7      176.22      207.44     32.08 o 
   5 -12   7       60.09       79.87     27.36 o 
   6 -12   7        0.00       -6.71      4.47 o 
  -4 -11   7        0.01        1.08      3.73 o 
  -3 -11   7       54.30       40.16      6.43 o 
  -2 -11   7       74.90       74.73     16.99 o 
  -1 -11   7        0.50        3.30      2.46 o 
   0 -11   7        3.82        8.21      2.04 o 
   1 -11   7       24.62       17.57      2.94 o 
   2 -11   7        0.73        4.61      1.77 o 
   3 -11   7       20.70       12.65      2.38 o 
   4 -11   7       26.41       33.86     12.71 o 
   5 -11   7       35.83       46.49      8.98 o 
   6 -11   7       11.39       13.39      2.93 o 
  -5 -10   7        2.07        0.13      7.56 o 
  -4 -10   7        7.12        1.46      1.99 o 
  -3 -10   7        9.56       15.98      8.01 o 
  -2 -10   7        9.46        8.65      2.32 o 
  -1 -10   7       24.32       24.43      4.60 o 
   0 -10   7       41.06       43.88      2.91 o 
   1 -10   7      167.95      129.35     10.05 o 
   2 -10   7       17.38       26.08      5.42 o 
   3 -10   7      119.50      127.83      6.37 o 
   4 -10   7        0.34       -0.91      1.60 o 
   5 -10   7        0.78       -1.47      3.91 o 
   6 -10   7       12.53       14.10      3.36 o 
   7 -10   7        0.22       -4.74      3.16 o 
  -5  -9   7        1.03        2.41      2.81 o 
  -4  -9   7       16.57       25.59     10.05 o 
  -3  -9   7        0.00        0.45      2.29 o 
  -2  -9   7       14.21       16.08      1.96 o 
  -1  -9   7       25.05       12.46      3.82 o 
   0  -9   7      119.29      143.49      6.21 o 
   1  -9   7       50.93       44.24      1.90 o 
   2  -9   7        0.45        5.78      2.57 o 
   3  -9   7       24.30       23.62      6.41 o 
   4  -9   7       26.06       27.20      1.90 o 
   5  -9   7       28.71       27.22      5.60 o 
   6  -9   7       52.81       47.22      8.00 o 
  -6  -8   7        4.37        5.34      5.52 o 
  -5  -8   7       33.86       41.69      7.73 o 
  -4  -8   7        0.33        2.93      1.47 o 
  -3  -8   7       12.57       12.51      4.08 o 
  -2  -8   7        0.41        1.20      1.21 o 
  -1  -8   7        7.57        6.49      1.56 o 
   0  -8   7       69.06       85.11      6.23 o 
   1  -8   7       17.60       23.00      2.59 o 
   2  -8   7       20.84       16.36      1.87 o 
   3  -8   7        0.80       -0.66      1.55 o 
   4  -8   7        3.72        7.63      5.04 o 
   5  -8   7        0.01       -4.57      3.09 o 
   6  -8   7        9.55        2.50      1.80 o 
   7  -8   7        0.34        0.10      4.23 o 
  -6  -7   7        0.43        2.36      3.20 o 
  -5  -7   7        9.02        4.17      2.29 o 
  -4  -7   7        0.87        2.46      1.35 o 
  -3  -7   7        0.03        3.61      1.38 o 
  -2  -7   7       14.76       22.65      3.85 o 
  -1  -7   7       14.77       21.31      1.99 o 
   0  -7   7       49.58       53.46      4.85 o 
   1  -7   7       65.75       64.55      5.45 o 
   2  -7   7        0.18        0.50      1.52 o 
   3  -7   7      649.34      691.19     27.76 o 
   4  -7   7        1.28       -2.26      1.51 o 
   5  -7   7       22.21       29.93      3.13 o 
   6  -7   7       21.24       21.12      5.23 o 
   7  -7   7        2.72       -6.30      4.20 o 
  -7  -6   7        6.59       14.49      4.11 o 
  -6  -6   7        4.68        1.02      1.76 o 
  -5  -6   7        0.92       -1.19      2.01 o 
  -4  -6   7        4.39        3.82      1.51 o 
  -3  -6   7       28.91       24.29      2.36 o 
  -2  -6   7       68.16       87.25      5.15 o 
  -1  -6   7       95.66      123.29      8.79 o 
   0  -6   7      452.06      440.36     17.71 o 
   1  -6   7      110.72      114.23      2.54 o 
   2  -6   7      204.91      192.88      8.73 o 
   3  -6   7        1.43       -2.42      1.61 o 
   4  -6   7        0.34        1.02      1.72 o 
   5  -6   7       33.76       40.96      1.63 o 
   6  -6   7       54.87       41.37     14.35 o 
   7  -6   7       25.97       26.75      7.46 o 
  -7  -5   7        5.07       -4.50      3.00 o 
  -6  -5   7        0.70       -2.06      2.00 o 
  -5  -5   7        0.17        0.82      1.29 o 
  -4  -5   7        0.55       -1.06      2.57 o 
  -3  -5   7        6.79        9.69      1.93 o 
  -2  -5   7        5.09        0.63      1.24 o 
  -1  -5   7       10.09        8.38      1.69 o 
   0  -5   7       84.22       91.25      5.67 o 
   1  -5   7     1183.82     1135.63     33.56 o 
   2  -5   7      100.75       86.25      2.18 o 
   3  -5   7       46.35       56.15      1.90 o 
   4  -5   7       50.64       50.13      2.89 o 
   5  -5   7      128.16      130.47      2.79 o 
   6  -5   7       32.64       44.36      6.65 o 
   7  -5   7        2.61       -0.96      2.14 o 
  -7  -4   7        0.60        0.79      5.56 o 
  -6  -4   7       45.41       43.88     12.00 o 
  -5  -4   7        1.02       12.01      3.94 o 
  -4  -4   7        4.28        9.15      1.33 o 
  -3  -4   7      105.36      103.08      4.11 o 
  -2  -4   7      216.09      283.03     10.61 o 
  -1  -4   7      359.45      416.98     20.31 o 
   0  -4   7       33.97       26.79      1.60 o 
   1  -4   7       48.49       44.20      1.40 o 
   2  -4   7       48.02       50.86      2.11 o 
   3  -4   7        4.43        2.66      1.92 o 
   4  -4   7       16.96       18.44      1.18 o 
   5  -4   7       18.49       15.01      2.17 o 
   6  -4   7        0.31        3.94      2.32 o 
   7  -4   7       58.94       50.49      8.09 o 
  -8  -3   7        7.33       -4.12      4.01 o 
  -7  -3   7       23.75       31.31      4.67 o 
  -6  -3   7      336.41      358.21     38.07 o 
  -5  -3   7        0.48        1.08      1.31 o 
  -4  -3   7       84.21      102.88      5.87 o 
  -3  -3   7       35.20       30.88      2.24 o 
  -2  -3   7        4.48        5.97      1.66 o 
  -1  -3   7       57.45       85.33      1.87 o 
   0  -3   7      210.49      220.61      4.77 o 
   1  -3   7       19.62       36.84      3.59 o 
   2  -3   7        0.07        0.39      0.70 o 
   3  -3   7      680.25      728.16     15.77 o 
   4  -3   7      105.44      104.88      3.75 o 
   5  -3   7      873.11      892.55     45.11 o 
   6  -3   7       17.16       20.52      2.94 o 
   7  -3   7        6.02        6.98      3.88 o 
  -8  -2   7       12.51       17.68      4.42 o 
  -7  -2   7       20.28       21.77      5.69 o 
  -6  -2   7      112.04      131.57     18.18 o 
  -5  -2   7       10.76        5.94      1.59 o 
  -4  -2   7       37.72       30.86      4.10 o 
  -3  -2   7       46.19       43.06      1.69 o 
  -2  -2   7       39.83       37.87      1.65 o 
  -1  -2   7      169.64      159.50      3.74 o 
   0  -2   7        4.56        2.34      1.01 o 
   1  -2   7      258.76      297.78     11.09 o 
   2  -2   7       23.18       25.98      1.10 o 
   3  -2   7      177.04      211.97      5.50 o 
   4  -2   7       12.25       15.46      1.35 o 
   5  -2   7        4.84        5.72      1.55 o 
   6  -2   7        0.82        0.27      2.21 o 
   7  -2   7        0.16        4.38      4.58 o 
  -8  -1   7        2.22       -4.43      2.95 o 
  -7  -1   7       23.96       15.45      6.65 o 
  -6  -1   7      137.89      146.65     21.66 o 
  -5  -1   7        5.32        7.23      1.75 o 
  -4  -1   7       11.58       13.44      1.82 o 
  -3  -1   7       90.80       87.36      3.37 o 
  -2  -1   7       90.56       80.81      2.77 o 
  -1  -1   7       52.50       64.53      3.65 o 
   0  -1   7      106.06       99.74      3.24 o 
   1  -1   7      804.45      932.84     20.26 o 
   2  -1   7       51.27       51.56      1.96 o 
   3  -1   7      845.65      872.91     13.31 o 
   4  -1   7      171.71      171.45      4.47 o 
   5  -1   7        0.30        0.52      1.64 o 
   6  -1   7       16.37       20.61      3.88 o 
   7  -1   7        0.45       -0.01      2.78 o 
  -8   0   7       20.14       22.07     14.67 o 
  -7   0   7        0.41       -0.20      2.81 o 
  -6   0   7       45.06       39.57      5.75 o 
  -5   0   7      112.06      129.48     19.40 o 
  -4   0   7      620.03      599.93     30.05 o 
  -3   0   7     1007.94     1108.51     39.25 o 
  -2   0   7     1038.67     1059.81     38.10 o 
  -1   0   7       31.03       49.65      1.19 o 
   0   0   7      215.25      232.88      7.33 o 
   1   0   7       29.59       23.67      0.73 o 
   2   0   7      691.83      712.41     12.13 o 
   3   0   7       60.36       54.22      2.60 o 
   4   0   7        1.57       -0.70      0.78 o 
   5   0   7       59.49       65.70      4.48 o 
   6   0   7       19.14       15.39      2.75 o 
   7   0   7        4.15       10.37      3.33 o 
  -8   1   7        9.06        7.77      4.12 o 
  -7   1   7        3.63       -1.79      3.25 o 
  -6   1   7       46.22       43.66      3.93 o 
  -5   1   7       31.26       27.93      2.07 o 
  -4   1   7        6.67       12.03      3.01 o 
  -3   1   7       20.29       23.63      1.46 o 
  -2   1   7       83.77       92.31      4.16 o 
  -1   1   7       10.29        8.16      2.66 o 
   0   1   7      155.17      132.30      2.68 o 
   1   1   7      291.65      257.51      3.20 o 
   2   1   7      282.89      286.64      5.14 o 
   3   1   7        5.10        5.50      1.36 o 
   4   1   7       14.29       14.98      0.96 o 
   5   1   7       10.03       12.31      1.94 o 
   6   1   7        0.33       -2.92      2.26 o 
   7   1   7        5.54        7.37      2.42 o 
  -8   2   7        6.67        1.53      8.62 o 
  -7   2   7      179.76      173.80      6.88 o 
  -6   2   7       56.60       66.27      4.19 o 
  -5   2   7      248.26      276.56     11.93 o 
  -4   2   7       34.37       24.03      2.88 o 
  -3   2   7      210.56      213.57     13.99 o 
  -2   2   7        8.43        8.85      1.01 o 
  -1   2   7      455.80      458.18     12.58 o 
   1   2   7        9.25        6.46      0.62 o 
   2   2   7       40.48       33.90      1.67 o 
   3   2   7      100.22       94.62      3.77 o 
   4   2   7        9.39        9.04      1.65 o 
   5   2   7        0.02        5.07      1.46 o 
   6   2   7       21.40       37.71      5.60 o 
  -8   3   7       33.92       39.26      4.66 o 
  -7   3   7       11.59       11.96      4.18 o 
  -6   3   7        1.61        3.80      1.18 o 
  -5   3   7       67.57       59.33      3.56 o 
  -4   3   7      164.98      195.42     18.75 o 
  -3   3   7        2.72        1.96      0.38 o 
  -2   3   7       29.47       47.41      2.67 o 
  -1   3   7      465.10      470.41      7.98 o 
   0   3   7      120.87      113.28      1.64 o 
   1   3   7      128.14      126.15      4.77 o 
   2   3   7        8.66       11.79      0.90 o 
   3   3   7       49.91       53.83      3.14 o 
   4   3   7        7.41       19.02      3.46 o 
   5   3   7        2.89        0.80      2.52 o 
   6   3   7        0.55        0.59      2.21 o 
  -8   4   7       14.25       10.55      2.07 o 
  -7   4   7       89.81       80.26      3.67 o 
  -6   4   7        8.62       16.31      3.54 o 
  -5   4   7        5.57        1.98      0.87 o 
  -4   4   7       16.38       21.65      1.36 o 
  -3   4   7        8.33        8.51      0.48 o 
  -2   4   7       84.26       81.71      2.28 o 
  -1   4   7        7.31       12.24      4.03 o 
   0   4   7       46.39       65.24      3.51 o 
   1   4   7      286.18      320.67     10.78 o 
   2   4   7      418.25      442.66     13.35 o 
   3   4   7       35.69       43.27      4.43 o 
   4   4   7       50.32       58.08      4.04 o 
   5   4   7        0.06        1.92      2.38 o 
   6   4   7        0.01       -5.70      3.80 o 
  -8   5   7        1.27        0.93      4.08 o 
  -7   5   7        3.18        1.41      2.98 o 
  -6   5   7        1.26        3.07      1.44 o 
  -5   5   7      102.03       92.89      2.97 o 
  -4   5   7      146.51      150.95      3.73 o 
  -3   5   7       30.15       17.62      1.44 o 
  -2   5   7       17.85       21.16      1.84 o 
  -1   5   7       44.63       51.26      3.01 o 
   0   5   7       53.23       47.43      1.46 o 
   1   5   7       26.58       20.97      1.90 o 
   2   5   7       35.01       37.60      1.91 o 
   3   5   7        4.20        2.50      1.91 o 
   4   5   7        1.80       -2.93      1.96 o 
   5   5   7       11.20       -0.95      3.55 o 
  -8   6   7        2.17       -3.89      2.59 o 
  -7   6   7        0.67        0.97      2.75 o 
  -6   6   7        6.17       12.97      2.73 o 
  -5   6   7       36.69       33.49      1.89 o 
  -4   6   7      379.29      372.52     13.47 o 
  -3   6   7      132.37      132.83      6.40 o 
  -2   6   7      116.39      105.46      4.08 o 
  -1   6   7       86.16      102.39      4.13 o 
   0   6   7      228.34      208.93      8.20 o 
   1   6   7      274.65      283.07     13.82 o 
   2   6   7       47.22       44.30      2.89 o 
   3   6   7       28.87       34.74      1.51 o 
   4   6   7        1.87        6.29      4.45 o 
   5   6   7       26.29       27.34      6.07 o 
  -8   7   7        2.84        6.10      2.50 o 
  -7   7   7        5.26        6.44      2.78 o 
  -6   7   7       16.77       24.08      1.40 o 
  -5   7   7        8.40        8.66      3.27 o 
  -4   7   7      138.83      147.98      4.07 o 
  -3   7   7        0.07       -1.81      1.52 o 
  -2   7   7       23.85       26.99      1.15 o 
  -1   7   7        2.64        4.34      1.12 o 
   0   7   7      152.73      153.26      8.35 o 
   1   7   7      141.21      141.18      5.37 o 
   2   7   7       50.86       46.37      3.51 o 
   3   7   7       39.96       39.70      2.15 o 
   4   7   7       25.15       16.36      3.37 o 
  -8   8   7        0.49        7.23      3.24 o 
  -7   8   7       11.79       13.25      2.98 o 
  -6   8   7        0.48        1.04      1.71 o 
  -5   8   7        1.51        3.02      1.81 o 
  -4   8   7       12.36       14.68      2.01 o 
  -3   8   7        0.12        1.65      0.81 o 
  -2   8   7       58.38       57.46      2.85 o 
  -1   8   7        1.99        2.23      1.12 o 
   0   8   7        1.15        2.44      0.74 o 
   1   8   7       66.35       63.53      5.05 o 
   2   8   7       23.27       20.64      2.44 o 
   3   8   7       51.50       55.78      6.05 o 
   4   8   7       67.37       79.26     11.30 o 
  -8   9   7        2.66        3.85      3.40 o 
  -6   9   7        9.07       11.54      2.02 o 
  -5   9   7       81.32       90.57      3.47 o 
  -4   9   7       90.95       97.94      3.35 o 
  -3   9   7       54.09       56.65      2.70 o 
  -2   9   7       16.78       18.24      2.69 o 
  -1   9   7       56.45       52.18      3.64 o 
   0   9   7       91.97       63.17      3.36 o 
   1   9   7        8.17       15.59      3.37 o 
   2   9   7       68.49       54.38      2.62 o 
   3   9   7        6.95       21.46     11.72 o 
  -7  10   7        0.05       -0.53      2.96 o 
  -6  10   7        8.99       -3.57      2.38 o 
  -5  10   7       15.28       20.48      3.00 o 
  -4  10   7        3.72        2.75      1.29 o 
  -3  10   7       63.50       57.11      4.47 o 
  -2  10   7      156.68      130.35      5.96 o 
  -1  10   7        3.98        1.32      1.03 o 
   0  10   7       34.10       26.40      3.09 o 
   1  10   7        0.01        8.76      5.89 o 
   2  10   7       31.74       24.50      2.65 o 
  -7  11   7       40.57       27.95      3.65 o 
  -5  11   7       29.75       18.79      5.76 o 
  -4  11   7        0.56        3.12      1.61 o 
  -3  11   7       24.08       28.23      2.72 o 
  -2  11   7        2.04        6.11      2.56 o 
  -1  11   7        3.28       -0.70      1.35 o 
   0  11   7        1.07        7.33      5.34 o 
   1  11   7        7.73       20.15      4.98 o 
  -6  12   7        0.77        0.18      2.65 o 
  -5  12   7       75.44       88.04      5.24 o 
  -4  12   7       12.17       10.40      2.74 o 
  -3  12   7       20.52       13.50      2.73 o 
  -2  12   7        0.13        2.44      3.87 o 
  -1  12   7        7.93       19.18      4.47 o 
   0  12   7        0.27       -0.27      3.78 o 
  -5  13   7        1.00       15.03      3.38 o 
  -4  13   7        0.89       -2.33      2.93 o 
  -3  13   7        0.03        0.04      2.82 o 
  -2  13   7       10.11        4.49      3.02 o 
  -1  13   7       22.03       27.60      2.98 o 
   0 -14   8        0.63       -2.18      3.09 o 
   1 -14   8        8.57       14.25      5.95 o 
   2 -14   8        0.24       -3.82      4.45 o 
   3 -14   8       22.66       32.19      8.16 o 
   4 -14   8        7.27        7.54      3.25 o 
  -2 -13   8       36.26       36.73      9.89 o 
  -1 -13   8       54.24       53.39     13.41 o 
   1 -13   8        1.45       -0.01      2.65 o 
   2 -13   8        5.17        2.94      3.21 o 
   3 -13   8        2.04        2.54      2.79 o 
   4 -13   8        1.29       10.69      4.15 o 
   5 -13   8        0.00        5.37      9.84 o 
  -3 -12   8        4.20        2.01      2.99 o 
  -2 -12   8       68.33       66.66     17.91 o 
  -1 -12   8        1.54        8.19      2.91 o 
   0 -12   8       21.05       15.24      2.42 o 
   1 -12   8       40.10       32.64      3.85 o 
   2 -12   8        0.61        9.94      2.09 o 
   3 -12   8        7.65        2.34      8.88 o 
   4 -12   8        6.41        8.58      2.86 o 
   5 -12   8        0.16        0.49      4.31 o 
   6 -12   8       15.42       11.37      4.74 o 
  -4 -11   8       16.54        3.56      5.39 o 
  -3 -11   8       25.95       28.17      4.15 o 
  -2 -11   8        0.07       -3.78      5.52 o 
  -1 -11   8       45.66       39.64      7.21 o 
   0 -11   8        0.10       -0.84      1.47 o 
   1 -11   8       33.07       26.02      5.00 o 
   2 -11   8        0.01        0.64      1.67 o 
   3 -11   8      112.44      136.57     27.99 o 
   4 -11   8       18.37       33.85      4.64 o 
   5 -11   8       16.08       18.47      9.37 o 
   6 -11   8       13.97       15.40      4.36 o 
  -4 -10   8        0.00        0.66      3.86 o 
  -3 -10   8       85.30       63.73     11.01 o 
  -2 -10   8        7.66        3.97      2.04 o 
  -1 -10   8      258.26      235.71     16.75 o 
   0 -10   8      103.05       97.44      5.63 o 
   1 -10   8      551.40      554.50     31.03 o 
   2 -10   8        0.00       -1.63      2.04 o 
   3 -10   8        2.89        7.11      3.59 o 
   4 -10   8       21.96       20.49      7.09 o 
   5 -10   8        3.99        2.78      3.70 o 
   6 -10   8        0.13        2.67      5.29 o 
  -5  -9   8        6.75        0.94      2.57 o 
  -4  -9   8        1.15        0.54      5.16 o 
  -3  -9   8       43.71       25.87      1.92 o 
  -2  -9   8       16.49       16.50      3.38 o 
  -1  -9   8      316.94      262.31     22.98 o 
   0  -9   8      115.96      128.51      6.92 o 
   1  -9   8       39.09       46.91      2.71 o 
   2  -9   8        0.13       -0.70      1.58 o 
   3  -9   8        4.12       -0.11      2.27 o 
   4  -9   8        8.01        2.40      2.48 o 
   5  -9   8        7.71        6.11      7.60 o 
   6  -9   8       10.32       13.56      5.80 o 
   7  -9   8        0.66        5.11      3.43 o 
  -6  -8   8       26.45       15.22      3.73 o 
  -5  -8   8      120.29      114.69     33.04 o 
  -4  -8   8        0.26       -1.03      1.64 o 
  -3  -8   8      199.57      174.66     16.61 o 
  -2  -8   8       26.07       21.63      1.43 o 
  -1  -8   8       47.04       53.60      5.11 o 
   0  -8   8       92.59       89.29      5.15 o 
   1  -8   8       36.18       44.74      2.88 o 
   2  -8   8       52.25       44.88      2.08 o 
   3  -8   8        8.56        9.83      2.27 o 
   4  -8   8       22.74       25.60      1.87 o 
   5  -8   8        1.27       -1.35      2.10 o 
   6  -8   8       25.85       19.73     13.89 o 
   7  -8   8        0.04       -3.57      3.02 o 
  -6  -7   8       14.34       11.28      8.10 o 
  -5  -7   8        7.73        5.43      1.95 o 
  -4  -7   8        2.66        0.22      1.48 o 
  -3  -7   8      124.12      128.15     11.92 o 
  -2  -7   8       73.87       76.15      5.12 o 
  -1  -7   8      102.41      101.46      6.55 o 
   0  -7   8       85.86       80.31      5.07 o 
   1  -7   8       84.55       82.54      6.09 o 
   2  -7   8        1.99        3.02      1.09 o 
   3  -7   8       44.75       48.30      3.74 o 
   4  -7   8        4.31        3.77      1.23 o 
   5  -7   8        6.49        7.63      2.26 o 
   6  -7   8        1.05        2.73      3.09 o 
   7  -7   8        0.01       -6.63      4.42 o 
  -7  -6   8        0.01        6.12      4.44 o 
  -6  -6   8        3.38        6.92      4.46 o 
  -5  -6   8       14.00       11.45      2.46 o 
  -4  -6   8        4.08        5.35      1.86 o 
  -3  -6   8        9.31       15.52      2.71 o 
  -2  -6   8        0.13       -1.86      1.24 o 
  -1  -6   8        3.35        5.99      2.32 o 
   0  -6   8       42.75       46.17      2.38 o 
   1  -6   8       40.86       44.25      2.25 o 
   2  -6   8       66.05       84.17      3.88 o 
   3  -6   8        8.25        6.18      1.31 o 
   4  -6   8        8.13       14.93      3.52 o 
   5  -6   8        2.57        0.90      2.35 o 
   6  -6   8       16.70       19.87      4.55 o 
   7  -6   8        3.98        9.14      6.75 o 
  -7  -5   8        2.59       -1.83      2.04 o 
  -6  -5   8       12.01       12.04      3.30 o 
  -5  -5   8        9.08       12.58      5.11 o 
  -4  -5   8       18.65       25.82      3.13 o 
  -3  -5   8      205.54      236.38     22.12 o 
  -2  -5   8        5.45       13.96      2.27 o 
  -1  -5   8      352.14      353.98     23.23 o 
   0  -5   8     1240.00     1383.22     43.92 o 
   1  -5   8      345.81      323.02     13.62 o 
   2  -5   8       16.02       21.52      2.02 o 
   3  -5   8        1.31       -1.97      1.51 o 
   4  -5   8       21.07       23.57      2.41 o 
   5  -5   8       29.65       34.09      2.30 o 
   6  -5   8       58.34       54.23      4.51 o 
   7  -5   8        0.03        2.79      5.02 o 
  -7  -4   8        1.23       -5.18      3.45 o 
  -6  -4   8       56.63       54.06      4.70 o 
  -5  -4   8       24.02       28.44      4.57 o 
  -4  -4   8        0.81        3.51      2.63 o 
  -3  -4   8      147.28      147.44      3.60 o 
  -2  -4   8       12.41       10.38      1.00 o 
  -1  -4   8     2524.58     2780.26    137.97 o 
   0  -4   8     3432.71     3814.91    135.15 o 
   1  -4   8      192.65      173.22      7.76 o 
   2  -4   8       39.61       31.90      2.42 o 
   3  -4   8       85.74       84.05      2.33 o 
   4  -4   8        1.65        1.01      1.53 o 
   5  -4   8      103.23      103.53      3.16 o 
   6  -4   8       54.65       45.83      6.73 o 
   7  -4   8       16.42       33.42      9.26 o 
  -8  -3   8        2.23       -4.54      4.28 o 
  -7  -3   8      111.80      105.27     17.10 o 
  -6  -3   8      165.95      173.08     11.69 o 
  -5  -3   8       62.74       61.53      8.76 o 
  -4  -3   8        0.67        0.61      1.18 o 
  -3  -3   8       68.85       85.49      7.22 o 
  -2  -3   8       63.41       56.23      2.12 o 
  -1  -3   8     4583.91     5015.36    210.50 o 
   0  -3   8     4229.27     4461.96    141.92 o 
   1  -3   8      195.10      205.83      7.87 o 
   2  -3   8        0.03       -1.31      0.87 o 
   3  -3   8       39.02       45.25      1.71 o 
   4  -3   8        8.85        7.56      1.91 o 
   5  -3   8       23.39       26.53      3.32 o 
   6  -3   8       27.92       23.52      3.05 o 
   7  -3   8        1.53        0.73      1.93 o 
  -8  -2   8        3.92        5.78      2.63 o 
  -7  -2   8      180.37      166.23     32.20 o 
  -6  -2   8      151.00      148.09     21.47 o 
  -5  -2   8        5.92        3.23      2.23 o 
  -4  -2   8       41.40       50.51      2.23 o 
  -3  -2   8       77.73       98.19      3.11 o 
  -2  -2   8        3.06        3.13      0.82 o 
  -1  -2   8      215.36      186.85      6.81 o 
   0  -2   8      771.02      891.92     27.37 o 
   1  -2   8      583.33      612.04     18.00 o 
   2  -2   8      139.52      149.71      5.99 o 
   3  -2   8       65.94       71.47      1.79 o 
   4  -2   8      140.99      130.79      7.68 o 
   5  -2   8       17.59       21.84      2.34 o 
   6  -2   8       23.63       24.94      3.91 o 
   7  -2   8        0.04        4.21      2.39 o 
  -8  -1   8        0.05       19.28      4.29 o 
  -7  -1   8       31.73       20.76      6.92 o 
  -6  -1   8       24.48       27.29      5.52 o 
  -5  -1   8        2.43        2.41      1.52 o 
  -4  -1   8       62.38       60.06      2.62 o 
  -3  -1   8      192.25      217.05     11.96 o 
  -2  -1   8       56.14       43.17      3.77 o 
  -1  -1   8     2780.06     3184.00    153.46 o 
   0  -1   8      927.70      936.65     29.79 o 
   1  -1   8      664.71      734.59     17.37 o 
   2  -1   8      895.71      826.41     19.93 o 
   3  -1   8        3.40       -0.48      1.49 o 
   4  -1   8        5.71        8.52      1.55 o 
   5  -1   8        4.11        7.67      2.69 o 
   6  -1   8        0.00        0.06      2.12 o 
   7  -1   8       11.93       19.63      4.39 o 
  -8   0   8        5.37       10.35      9.50 o 
  -7   0   8        0.23        3.42      3.87 o 
  -6   0   8       23.54       19.65      3.05 o 
  -5   0   8       23.52       15.63      2.76 o 
  -4   0   8        4.89        4.07      1.12 o 
  -3   0   8      553.82      646.09     22.06 o 
  -2   0   8      503.85      549.21     15.95 o 
  -1   0   8     2028.75     2290.66     77.78 o 
   0   0   8      267.83      288.07      8.49 o 
   1   0   8      850.99      863.58     16.80 o 
   2   0   8       66.74       78.91      3.14 o 
   3   0   8       11.78       13.60      0.94 o 
   4   0   8        6.94        9.48      1.69 o 
   5   0   8        0.90        1.77      2.79 o 
   6   0   8        7.51       10.26      4.27 o 
   7   0   8        1.32       -2.32      4.91 o 
  -8   1   8        3.16        6.81      3.12 o 
  -7   1   8       38.01       41.97      2.41 o 
  -6   1   8        3.43        2.75      1.15 o 
  -5   1   8       12.68       17.91      1.79 o 
  -4   1   8      189.88      208.15     11.43 o 
  -3   1   8     1182.94     1348.98     57.73 o 
  -2   1   8      289.55      327.68     12.67 o 
  -1   1   8        3.27        1.81      0.98 o 
   0   1   8      746.32      671.12     15.00 o 
   1   1   8      141.97      148.29      4.04 o 
   2   1   8        9.06        4.73      1.12 o 
   3   1   8       23.81       27.78      1.06 o 
   4   1   8        0.00       -1.04      0.80 o 
   5   1   8      119.81      130.44      2.71 o 
   6   1   8       86.82       93.33      3.16 o 
  -8   2   8       15.77       12.07      4.14 o 
  -7   2   8        6.60        6.32      5.35 o 
  -6   2   8        8.87       11.57      1.86 o 
  -5   2   8       73.36       67.57      3.00 o 
  -4   2   8      145.46      149.20     13.16 o 
  -3   2   8      114.37       98.17      4.71 o 
  -2   2   8      680.09      638.75     10.37 o 
  -1   2   8     1550.17     1510.57     54.61 o 
   0   2   8      304.02      289.19      3.59 o 
   1   2   8        6.45        6.56      1.49 o 
   2   2   8       93.48      102.14      1.72 o 
   3   2   8        3.01        1.57      1.27 o 
   4   2   8      228.46      235.37      6.48 o 
   5   2   8        9.48        5.91      3.20 o 
   6   2   8        8.89       21.82      3.15 o 
  -8   3   8       14.76       12.87      2.13 o 
  -7   3   8        1.99        1.15      4.18 o 
  -6   3   8       27.15       27.63      1.41 o 
  -5   3   8      140.51      166.59      5.54 o 
  -4   3   8        4.63        2.80      1.18 o 
  -3   3   8        6.03        8.21      0.84 o 
  -2   3   8      729.76      680.13     13.95 o 
  -1   3   8      274.35      326.64     14.28 o 
   0   3   8        7.46       11.97      1.12 o 
   1   3   8       41.68       35.25      1.18 o 
   2   3   8        0.06        0.92      1.15 o 
   3   3   8       82.38       88.70      2.95 o 
   4   3   8        0.02       -1.50      1.45 o 
   5   3   8        8.55        3.25      1.77 o 
   6   3   8        0.15       -0.92      2.73 o 
  -8   4   8       27.69       26.10      6.26 o 
  -7   4   8        3.30        1.81      1.81 o 
  -6   4   8        4.00        6.92      1.56 o 
  -5   4   8        8.64        5.05      1.39 o 
  -4   4   8       56.83       49.54      4.34 o 
  -3   4   8      219.15      208.95      9.25 o 
  -2   4   8       64.77       69.00      2.97 o 
  -1   4   8      243.53      251.73      6.07 o 
   0   4   8      240.03      246.86      4.91 o 
   1   4   8        3.09        3.82      1.09 o 
   2   4   8       90.57      104.16      5.09 o 
   3   4   8       73.23       67.20      2.77 o 
   4   4   8        0.00        3.12      1.84 o 
   5   4   8        0.07        0.20      2.11 o 
  -8   5   8        1.84        7.27      3.25 o 
  -7   5   8        0.03        3.26      2.74 o 
  -6   5   8        7.29        4.99      1.25 o 
  -5   5   8       22.23       22.71      2.69 o 
  -4   5   8      127.88      132.37      4.48 o 
  -3   5   8        3.90        0.67      1.25 o 
  -2   5   8      258.54      285.78      5.58 o 
  -1   5   8      152.71      168.41      5.46 o 
   0   5   8      186.63      190.00      7.18 o 
   1   5   8       93.65       89.74      5.45 o 
   2   5   8        0.08        0.59      2.10 o 
   3   5   8       25.36       23.62      3.27 o 
   4   5   8        0.31       -0.73      2.18 o 
   5   5   8        0.52       -1.53      2.58 o 
  -8   6   8        1.87        4.13      3.23 o 
  -7   6   8       30.66       23.79      2.61 o 
  -6   6   8        0.04       -0.80      0.95 o 
  -5   6   8       99.20      108.58      9.66 o 
  -4   6   8        4.21       11.85      1.76 o 
  -3   6   8      268.76      281.91     12.05 o 
  -2   6   8       40.70       46.21      1.79 o 
  -1   6   8        2.46        3.72      0.72 o 
   0   6   8      106.46       98.04      5.92 o 
   1   6   8      180.52      155.73     10.68 o 
   2   6   8        0.98        0.15      2.10 o 
   3   6   8        5.45        3.98      1.08 o 
   4   6   8        1.08        0.43      1.92 o 
   5   6   8        0.00        4.61      3.32 o 
  -8   7   8        0.00       -3.20      3.20 o 
  -7   7   8       21.40       20.19      2.88 o 
  -6   7   8       28.55       30.32      3.30 o 
  -5   7   8        0.42        1.26      0.89 o 
  -4   7   8        3.02       -0.30      0.76 o 
  -3   7   8       32.16       27.32      2.02 o 
  -2   7   8        2.41        3.84      1.48 o 
  -1   7   8        2.03       -1.06      1.80 o 
   0   7   8       71.87       69.54      4.27 o 
   1   7   8       11.88       10.83      1.33 o 
   2   7   8       43.61       44.55      1.86 o 
   3   7   8        1.48        0.44      2.52 o 
   4   7   8       37.78       34.10      3.43 o 
  -8   8   8        4.59        6.07      3.30 o 
  -7   8   8        7.30        0.04      2.60 o 
  -6   8   8        1.09        8.40      3.24 o 
  -5   8   8        1.76        1.76      1.62 o 
  -4   8   8       61.92       75.86      3.54 o 
  -3   8   8        9.06       11.49      2.06 o 
  -2   8   8       36.41       36.21      3.12 o 
  -1   8   8      138.56      140.94      7.21 o 
   0   8   8       81.91       82.06      4.58 o 
   1   8   8        2.45        3.40      2.07 o 
   2   8   8      105.75      117.86      9.96 o 
   3   8   8        8.50       11.78      2.66 o 
  -6   9   8        5.70       13.01      2.00 o 
  -5   9   8        2.52        7.06      1.20 o 
  -4   9   8       10.65       14.11      1.90 o 
  -3   9   8        0.00        1.30      0.98 o 
  -2   9   8      269.39      242.26     10.36 o 
  -1   9   8       57.06       54.85      3.20 o 
   0   9   8      205.14      164.96     11.59 o 
   1   9   8       36.01       38.73      5.04 o 
   2   9   8        4.88       10.30      2.55 o 
   3   9   8       22.56       27.87      3.87 o 
  -7  10   8        1.90        1.23      2.67 o 
  -6  10   8        2.47        5.63      8.14 o 
  -5  10   8        1.25        3.56      1.73 o 
  -4  10   8        7.98        9.02      1.00 o 
  -3  10   8      104.45      105.01      5.98 o 
  -2  10   8       40.61       30.65      1.50 o 
  -1  10   8        0.87       -0.65      1.41 o 
   0  10   8       32.19       29.75      1.86 o 
   1  10   8        4.80        5.67      3.97 o 
   2  10   8        2.48       13.46      3.47 o 
  -5  11   8        3.93        6.70      2.53 o 
  -4  11   8       53.38       40.54      4.69 o 
  -3  11   8        0.84        1.70      2.04 o 
  -2  11   8       18.54       12.52      2.64 o 
  -1  11   8        4.35        9.49      3.19 o 
   0  11   8        4.65       -3.89      2.59 o 
   1  11   8        4.45        9.70      4.61 o 
  -6  12   8       28.81       38.16      3.91 o 
  -4  12   8       21.34       25.00      2.98 o 
  -3  12   8        0.00        1.28      6.09 o 
  -2  12   8        0.44       10.98      4.15 o 
  -1  12   8        8.41        4.82      5.07 o 
   0  12   8        8.28        0.99      2.42 o 
  -3  13   8        8.06       18.02      3.06 o 
  -2  13   8        7.70       10.99      6.07 o 
   0 -14   9        0.05        7.31      3.76 o 
   1 -14   9        0.09        5.12      4.25 o 
   3 -14   9       22.30       40.31     13.04 o 
  -2 -13   9        0.19        6.09      3.25 o 
  -1 -13   9        0.29       -1.57      3.60 o 
   0 -13   9        0.37        1.29      2.86 o 
   1 -13   9        1.06        2.90      4.49 o 
   2 -13   9        6.76        5.65      2.91 o 
   3 -13   9      141.99      129.67     24.90 o 
   4 -13   9        0.02        9.49      3.12 o 
  -3 -12   9       49.28       45.74      4.64 o 
  -2 -12   9        0.00       -2.98      2.16 o 
  -1 -12   9        1.48        5.05      2.92 o 
   0 -12   9        0.02       -0.74      4.74 o 
   1 -12   9        9.31        5.45      3.64 o 
   2 -12   9        7.85       16.22      4.60 o 
   3 -12   9       54.59       53.30     13.83 o 
   4 -12   9       11.81        3.94      2.86 o 
   5 -12   9        4.16        1.54      6.96 o 
  -4 -11   9        0.01       -0.69      2.86 o 
  -3 -11   9       37.59       36.23      3.67 o 
  -2 -11   9       12.98       29.05      4.68 o 
  -1 -11   9        1.80       -1.75      1.74 o 
   0 -11   9       10.96       19.16      3.90 o 
   1 -11   9        9.51        8.77      4.38 o 
   2 -11   9       45.72       43.17      2.70 o 
   3 -11   9       59.05       62.09      3.97 o 
   4 -11   9       73.42       90.09      6.64 o 
   5 -11   9        8.75        6.93      2.57 o 
   6 -11   9        2.06        0.55      4.29 o 
  -4 -10   9        0.22       -3.07      2.05 o 
  -3 -10   9       26.80       16.90      2.76 o 
  -2 -10   9        1.97       -0.90      3.62 o 
  -1 -10   9       13.72        9.36      2.14 o 
   0 -10   9      134.70      109.37      6.88 o 
   1 -10   9       42.69       45.27      8.37 o 
   2 -10   9      120.57      100.13      6.06 o 
   3 -10   9       84.36       93.23     10.23 o 
   4 -10   9        1.19       -5.40      3.60 o 
   5 -10   9        3.00       -0.08      3.81 o 
   6 -10   9        1.56        5.34      3.20 o 
  -5  -9   9        9.38        1.45      8.84 o 
  -4  -9   9       16.81       10.65      3.36 o 
  -3  -9   9       59.19       54.11      6.98 o 
  -2  -9   9        6.32       -0.43      1.65 o 
  -1  -9   9       32.23       30.47      1.97 o 
   0  -9   9        1.00        1.50      2.39 o 
   1  -9   9        1.45        2.46      1.66 o 
   2  -9   9       31.82       31.84      3.06 o 
   3  -9   9       45.85       50.01      4.48 o 
   4  -9   9        4.66       -3.64      2.43 o 
   5  -9   9       11.74       16.92      2.62 o 
   6  -9   9       54.54       67.58      6.05 o 
  -6  -8   9        0.17        9.54      4.56 o 
  -5  -8   9       80.36       75.96      9.28 o 
  -4  -8   9        0.07       -2.81      1.87 o 
  -3  -8   9       20.65       13.27      2.65 o 
  -2  -8   9       21.50       18.75      1.86 o 
  -1  -8   9        0.98        3.90      1.67 o 
   0  -8   9      225.12      256.10     16.32 o 
   1  -8   9        6.91        6.33      2.37 o 
   2  -8   9        5.24        8.63      1.48 o 
   3  -8   9        3.66        4.88      1.99 o 
   4  -8   9       76.93       79.84      3.08 o 
   5  -8   9        8.55        7.89      2.08 o 
   6  -8   9        7.22       -0.34      6.21 o 
   7  -8   9       24.14       26.22      3.61 o 
  -6  -7   9        1.67       -1.60      2.52 o 
  -5  -7   9       14.88       10.26      3.73 o 
  -4  -7   9        3.95        1.37      3.06 o 
  -3  -7   9       35.04       33.75      1.81 o 
  -2  -7   9       49.14       49.92      3.72 o 
  -1  -7   9        0.22        3.99      1.41 o 
   0  -7   9        1.45       -0.21      1.44 o 
   1  -7   9       25.33       22.60      4.32 o 
   2  -7   9      422.25      423.45     16.84 o 
   3  -7   9        6.62        0.88      1.63 o 
   4  -7   9       66.26       64.55      2.83 o 
   5  -7   9        4.71       18.27      6.82 o 
   6  -7   9        1.18       -2.46      1.64 o 
   7  -7   9        3.21        3.45      3.33 o 
  -6  -6   9        4.71        3.49      2.61 o 
  -5  -6   9        2.22        1.21      1.69 o 
  -4  -6   9       51.70       38.95      5.12 o 
  -3  -6   9       52.27       42.26      3.92 o 
  -2  -6   9       10.80       14.71      2.53 o 
  -1  -6   9       72.85       63.90      3.01 o 
   0  -6   9       18.87       14.26      2.42 o 
   1  -6   9       18.83       16.15      2.73 o 
   2  -6   9        4.51        5.36      1.64 o 
   3  -6   9       11.24       12.95      2.98 o 
   4  -6   9        0.42       -0.32      1.63 o 
   5  -6   9        0.42        1.63      1.65 o 
   6  -6   9        3.99       -2.06      1.65 o 
   7  -6   9        0.58        2.24      2.40 o 
  -7  -5   9        3.55        0.72      6.27 o 
  -6  -5   9        0.03       -2.67      1.78 o 
  -5  -5   9      111.35       80.26     10.27 o 
  -4  -5   9        0.43       -1.49      1.49 o 
  -3  -5   9      128.18      133.65     10.38 o 
  -2  -5   9       10.87       14.23      3.16 o 
  -1  -5   9      332.68      389.35     16.27 o 
   0  -5   9      185.50      206.32     18.20 o 
   1  -5   9       92.10       82.93      3.70 o 
   2  -5   9       26.62       30.91      1.31 o 
   3  -5   9        0.15       -1.13      1.24 o 
   4  -5   9        1.68        3.02      2.62 o 
   5  -5   9       98.54       93.69      2.72 o 
   6  -5   9        6.95        7.71      1.88 o 
   7  -5   9        0.74        2.29      2.09 o 
  -7  -4   9       11.14        7.90      5.07 o 
  -6  -4   9      147.23      132.72     25.15 o 
  -5  -4   9        7.37        3.23      2.33 o 
  -4  -4   9       18.58       13.42      3.10 o 
  -3  -4   9       39.79       45.80      4.26 o 
  -2  -4   9       41.88       37.29      2.53 o 
  -1  -4   9      496.53      572.85     28.73 o 
   0  -4   9      133.68      132.52      3.01 o 
   1  -4   9        0.26       -1.04      0.89 o 
   2  -4   9       30.00       28.25      1.23 o 
   3  -4   9        0.45        2.17      2.20 o 
   4  -4   9       11.49       19.42      2.54 o 
   5  -4   9      192.42      205.17      5.05 o 
   6  -4   9       36.46       33.54      5.75 o 
   7  -4   9        0.04        6.75      4.68 o 
  -7  -3   9       60.54       65.44     17.72 o 
  -6  -3   9       62.33       63.40      8.67 o 
  -5  -3   9      144.21      156.69     22.71 o 
  -4  -3   9       13.84       17.46      3.03 o 
  -3  -3   9       21.90       30.67      1.67 o 
  -2  -3   9        3.16        2.50      1.04 o 
  -1  -3   9     1076.37     1215.09     75.77 o 
   0  -3   9       48.59       41.09      3.40 o 
   1  -3   9       30.97       36.66      1.11 o 
   2  -3   9       22.41       27.15      1.78 o 
   3  -3   9      148.98      151.95      3.21 o 
   4  -3   9        0.20        1.79      3.05 o 
   5  -3   9      124.17      130.49      5.53 o 
   6  -3   9       10.91        6.83      2.76 o 
   7  -3   9        2.89        9.52      6.21 o 
  -8  -2   9        0.27        3.36      2.18 o 
  -7  -2   9        0.00        5.97      2.93 o 
  -6  -2   9       71.47       74.07     12.72 o 
  -5  -2   9        3.48        2.46      2.53 o 
  -4  -2   9       39.13       43.47      2.79 o 
  -3  -2   9        0.40       -1.78      1.19 o 
  -2  -2   9      151.78      154.04      8.45 o 
  -1  -2   9        4.13        8.77      1.36 o 
   0  -2   9      241.95      252.78      6.40 o 
   1  -2   9      222.63      229.71      8.10 o 
   2  -2   9       17.73       15.61      1.13 o 
   3  -2   9        0.03        0.82      1.28 o 
   4  -2   9      163.27      188.28      8.08 o 
   5  -2   9        2.76        1.23      3.56 o 
   6  -2   9        0.59        0.91      3.07 o 
   7  -2   9        0.94        4.00      2.63 o 
  -8  -1   9        1.34       -4.01      2.67 o 
  -7  -1   9       28.11       21.96      4.34 o 
  -6  -1   9       62.50       69.70     11.11 o 
  -5  -1   9       30.29       31.99      3.35 o 
  -4  -1   9      174.48      206.93     14.22 o 
  -3  -1   9      204.32      271.03     12.85 o 
  -2  -1   9      299.85      381.69     18.18 o 
  -1  -1   9       43.29       41.73      2.84 o 
   0  -1   9       22.44       17.89      0.99 o 
   1  -1   9       13.25       12.90      1.01 o 
   2  -1   9       96.15      113.30      2.15 o 
   3  -1   9       38.59       36.81      2.02 o 
   4  -1   9       31.90       30.16      1.79 o 
   5  -1   9       11.87       14.45      2.16 o 
   6  -1   9        9.04        8.98      5.87 o 
  -8   0   9        4.22        7.58     13.07 o 
  -7   0   9        1.29        2.21      2.09 o 
  -6   0   9       45.35       51.50      8.82 o 
  -5   0   9       66.16       61.06      6.42 o 
  -4   0   9        7.71       13.86      1.88 o 
  -3   0   9        8.10        8.29      1.41 o 
  -2   0   9      199.59      202.45      5.99 o 
  -1   0   9      224.92      187.01     10.04 o 
   0   0   9       89.77      114.71      4.67 o 
   1   0   9      410.19      404.63      7.07 o 
   2   0   9       66.87       70.51      1.58 o 
   3   0   9       14.59       15.41      1.50 o 
   4   0   9       34.96       39.40      1.32 o 
   5   0   9        0.80        4.27      2.99 o 
   6   0   9       34.17       44.77      2.57 o 
  -8   1   9        0.06        5.44      5.33 o 
  -7   1   9       48.59       41.54      3.89 o 
  -6   1   9       61.15       53.19      5.22 o 
  -5   1   9      140.63      157.57     12.42 o 
  -4   1   9      540.89      587.65     29.56 o 
  -3   1   9       22.53       51.73      1.96 o 
  -2   1   9      116.43      128.15      3.38 o 
  -1   1   9      210.78      207.37      5.26 o 
   0   1   9        0.20       -0.06      0.59 o 
   1   1   9        4.53        3.94      1.26 o 
   2   1   9       28.85       23.88      0.87 o 
   3   1   9        0.86        0.91      0.86 o 
   4   1   9      248.35      246.53      7.98 o 
   5   1   9        0.91        5.67      2.47 o 
   6   1   9       37.51       34.19      7.02 o 
  -8   2   9        6.86        0.70      2.84 o 
  -7   2   9      163.23      155.82      3.75 o 
  -6   2   9       30.03       34.28      3.15 o 
  -5   2   9      111.98      125.70      9.49 o 
  -4   2   9        9.43        8.26      1.33 o 
  -3   2   9        2.23        2.80      1.05 o 
  -2   2   9      367.90      421.29     15.50 o 
  -1   2   9       79.60       84.89      2.91 o 
   0   2   9       13.76       17.66      1.66 o 
   1   2   9       62.41       66.67      2.16 o 
   2   2   9      121.71      126.11      2.45 o 
   3   2   9       43.56       43.40      1.21 o 
   4   2   9       53.04       68.70      2.70 o 
   5   2   9        2.58        6.88      2.54 o 
   6   2   9       10.30       11.87      7.16 o 
  -8   3   9       23.64       23.46      2.38 o 
  -7   3   9        1.84        1.05      3.19 o 
  -6   3   9       66.27       65.27      3.62 o 
  -5   3   9        6.17        8.66      1.72 o 
  -4   3   9       10.81       19.93      2.12 o 
  -3   3   9        4.47        5.15      0.65 o 
  -2   3   9       44.29       47.91      1.83 o 
  -1   3   9      106.95      110.08      4.91 o 
   0   3   9      246.42      223.66      4.76 o 
   1   3   9      152.86      155.75      4.45 o 
   2   3   9      443.42      414.07     15.46 o 
   3   3   9        0.02        3.99      1.46 o 
   4   3   9      100.18       99.94      3.46 o 
   5   3   9        1.31        1.06      3.10 o 
  -8   4   9       11.55        8.48      3.54 o 
  -7   4   9       33.33       36.60      3.98 o 
  -6   4   9       20.51       22.22      2.73 o 
  -5   4   9       13.80        9.44      1.74 o 
  -4   4   9        1.96        5.92      1.57 o 
  -3   4   9       10.94        8.65      1.24 o 
  -2   4   9       38.99       30.71      6.13 o 
  -1   4   9       36.25       27.51      3.31 o 
   0   4   9      266.08      248.78     21.85 o 
   1   4   9       98.27      103.81      4.30 o 
   2   4   9      166.36      183.09      5.49 o 
   3   4   9        1.86        0.24      2.48 o 
   4   4   9        8.17       10.34      4.23 o 
   5   4   9       11.06       13.90      8.30 o 
  -8   5   9        2.28       -2.74      2.99 o 
  -7   5   9       18.29       20.31      1.72 o 
  -6   5   9       14.44       17.39      1.30 o 
  -5   5   9      313.60      293.65     10.02 o 
  -4   5   9      150.54      170.72      6.67 o 
  -3   5   9       17.50       21.89      4.09 o 
  -2   5   9       62.02       58.92      2.28 o 
  -1   5   9       35.86       31.84      3.72 o 
   0   5   9        7.28        6.55      1.34 o 
   1   5   9      189.77      188.61      6.92 o 
   2   5   9       14.45       15.25      2.36 o 
   3   5   9        1.77        4.10      1.61 o 
   4   5   9        7.31        1.80      4.06 o 
   5   5   9        1.98        3.17      3.07 o 
  -8   6   9       11.92       30.60      3.79 o 
  -7   6   9       10.50       14.72      1.90 o 
  -6   6   9        0.00       -1.56      1.21 o 
  -5   6   9      242.28      238.83     11.68 o 
  -4   6   9      369.30      435.53     19.96 o 
  -3   6   9       65.73       66.31      2.92 o 
  -2   6   9       25.57       32.52      3.46 o 
  -1   6   9       23.84       18.23      3.72 o 
   0   6   9       67.79       66.60      2.93 o 
   1   6   9       25.07       25.84      1.91 o 
   2   6   9        2.23       -0.58      1.16 o 
   3   6   9        0.01       -2.46      1.64 o 
   4   6   9        1.14        3.64      3.24 o 
  -8   7   9        0.51        0.24      2.99 o 
  -7   7   9        3.51        4.79      2.57 o 
  -6   7   9        0.58        2.61      1.56 o 
  -5   7   9       86.94       75.61      2.57 o 
  -4   7   9       19.32       23.55      1.23 o 
  -3   7   9       20.64       16.16      1.67 o 
  -2   7   9       10.39       10.54      2.71 o 
  -1   7   9        4.34        4.04      2.14 o 
   0   7   9       79.38       74.90      3.48 o 
   1   7   9        3.49        2.51      1.44 o 
   2   7   9        0.75        4.17      1.85 o 
   3   7   9        0.21       -6.00      4.06 o 
   4   7   9        8.55       -4.28      3.44 o 
  -8   8   9        1.07        5.30      3.32 o 
  -7   8   9        8.12       23.92      3.31 o 
  -6   8   9        0.96       -0.89      4.11 o 
  -5   8   9        0.98        1.25      0.80 o 
  -4   8   9       10.01       10.73      1.85 o 
  -3   8   9       20.69       18.91      1.27 o 
  -2   8   9       50.49       52.51      3.15 o 
  -1   8   9        9.17        6.63      2.70 o 
   0   8   9       49.71       51.18      4.71 o 
   1   8   9        2.98        2.23      1.33 o 
   2   8   9        2.83       -3.49      2.80 o 
   3   8   9       32.71       38.00      9.99 o 
  -7   9   9        5.19       -2.00      2.68 o 
  -6   9   9        5.36        6.33      4.55 o 
  -5   9   9       24.87       29.21      2.03 o 
  -4   9   9       28.56       34.10      2.70 o 
  -3   9   9       81.34       85.10      5.75 o 
  -2   9   9       41.66       48.67      2.52 o 
  -1   9   9        2.11        4.67      1.66 o 
   0   9   9        6.20        4.72      1.15 o 
   1   9   9       11.49       24.71      3.74 o 
   2   9   9       17.97       15.10      3.33 o 
  -5  10   9        0.04       -1.31      2.17 o 
  -4  10   9       74.86       71.82      2.75 o 
  -3  10   9        6.65       10.98      6.42 o 
  -2  10   9        4.53        0.31      3.50 o 
  -1  10   9       13.48       12.66      1.26 o 
   0  10   9       23.52       19.43     12.53 o 
   1  10   9       25.14       33.75      2.68 o 
  -6  11   9      120.47      130.12      6.03 o 
  -5  11   9       28.52       31.31      3.00 o 
  -4  11   9        5.98        0.15      2.47 o 
  -3  11   9       18.78       18.08      1.44 o 
  -2  11   9        2.49        3.65      1.93 o 
  -1  11   9        0.02        0.38      1.27 o 
   0  11   9       15.63       23.90      4.23 o 
  -5  12   9        8.66       -0.73      2.29 o 
  -3  12   9        4.05       13.25      3.90 o 
  -2  12   9        4.63       -0.40      3.84 o 
  -1  12   9       15.59        8.93      2.29 o 
   1 -14  10        1.21       -2.54      3.12 o 
   2 -14  10        1.26       -2.27      3.23 o 
  -1 -13  10       45.89       50.07      7.28 o 
   0 -13  10        0.03        1.63      2.48 o 
   1 -13  10       25.85       26.41      7.73 o 
   2 -13  10        0.38       -1.64      4.22 o 
   3 -13  10        4.38        6.85      3.14 o 
   4 -13  10       56.54       60.97      7.31 o 
  -3 -12  10       80.45       89.79     40.09 o 
  -2 -12  10      154.23      176.52     49.14 o 
  -1 -12  10        0.35       -4.02      3.89 o 
   0 -12  10       16.18       22.77      3.10 o 
   1 -12  10        4.32       -5.50      3.66 o 
   2 -12  10        2.30        6.15      2.00 o 
   3 -12  10        2.14       -2.77      2.88 o 
   4 -12  10        0.14       -4.60      3.06 o 
   5 -12  10        0.44       -0.56      2.73 o 
  -3 -11  10       37.75       14.36      9.98 o 
  -1 -11  10        1.50        1.19      3.95 o 
   0 -11  10        0.13        1.31      4.64 o 
   1 -11  10       26.30       24.76      6.00 o 
   2 -11  10        2.34        3.23      2.29 o 
   3 -11  10        2.67        4.05      2.58 o 
   4 -11  10        0.34        0.83      3.77 o 
   5 -11  10        0.44        2.95      6.53 o 
  -4 -10  10        1.43       -0.57      2.63 o 
  -3 -10  10        0.71       13.82      4.02 o 
  -2 -10  10        1.93       -1.65      2.22 o 
  -1 -10  10        7.83        2.73      2.03 o 
   0 -10  10        0.10       -2.03      1.35 o 
   1 -10  10       16.22       19.27      3.57 o 
   2 -10  10        1.13       -3.30      2.20 o 
   3 -10  10        0.00       -2.64      1.76 o 
   4 -10  10        1.21        3.85      3.36 o 
   5 -10  10        2.49       -6.46      4.31 o 
  -5  -9  10        0.24       -4.67      5.05 o 
  -4  -9  10        7.28        5.98      7.83 o 
  -3  -9  10        0.29       -0.02      1.91 o 
  -2  -9  10       86.38       67.07     11.82 o 
  -1  -9  10        0.18        2.58      1.46 o 
   0  -9  10      104.98       90.63      4.58 o 
   1  -9  10        0.95        2.81      1.48 o 
   2  -9  10        1.51        5.30      2.74 o 
   3  -9  10       24.41       19.55      2.65 o 
   4  -9  10       10.37       17.04      5.36 o 
   5  -9  10       52.57       53.98      9.12 o 
   6  -9  10      108.24      137.98     22.20 o 
  -5  -8  10        0.12       -4.07      2.71 o 
  -4  -8  10       96.04       86.50     13.70 o 
  -3  -8  10      161.07      149.19     17.11 o 
  -2  -8  10       13.01       10.34      1.79 o 
  -1  -8  10        0.67        3.79      2.94 o 
   0  -8  10        0.04        1.85      1.41 o 
   1  -8  10        8.07        6.12      4.67 o 
   2  -8  10        0.93       -1.62      2.11 o 
   3  -8  10       19.82       18.56      1.68 o 
   4  -8  10        1.58        0.98      2.25 o 
   5  -8  10       78.02       64.48      8.65 o 
   6  -8  10       19.15       10.33     10.10 o 
  -6  -7  10        6.39        2.18      2.82 o 
  -5  -7  10        0.69        7.98      3.44 o 
  -4  -7  10        0.01       -1.51      1.77 o 
  -3  -7  10      362.46      391.74     34.61 o 
  -2  -7  10       18.45       24.67      3.21 o 
  -1  -7  10        1.35        3.94      1.10 o 
   0  -7  10      295.43      299.04     15.28 o 
   1  -7  10       29.26       28.00      2.15 o 
   2  -7  10      132.11      133.13      6.74 o 
   3  -7  10      476.74      423.50     19.80 o 
   4  -7  10       26.24       30.97      2.47 o 
   5  -7  10      317.07      343.12     19.17 o 
   6  -7  10       48.99       49.59      4.07 o 
  -6  -6  10       10.49       11.44      6.33 o 
  -5  -6  10       16.39       18.01      3.39 o 
  -4  -6  10       29.89       31.28      5.04 o 
  -3  -6  10       65.06       66.26      4.57 o 
  -2  -6  10      367.78      381.80     27.94 o 
  -1  -6  10        9.32        7.99      3.23 o 
   0  -6  10      731.27      754.33     29.42 o 
   1  -6  10       32.73       36.09      1.77 o 
   2  -6  10        2.67        4.68      2.36 o 
   3  -6  10       92.83       95.21      2.81 o 
   4  -6  10       36.75       27.50      2.06 o 
   5  -6  10       34.22       40.56      2.20 o 
   6  -6  10        2.81       -1.79      3.65 o 
  -7  -5  10       11.94       20.04      3.36 o 
  -6  -5  10       77.55       64.27      8.59 o 
  -5  -5  10       26.12       26.91      4.81 o 
  -4  -5  10      236.96      221.99     16.96 o 
  -3  -5  10       52.83       53.20      3.46 o 
  -2  -5  10      639.50      660.88     42.11 o 
  -1  -5  10        0.18       -0.66      1.95 o 
   0  -5  10        3.58        3.84      2.05 o 
   1  -5  10       66.48       54.05      2.59 o 
   2  -5  10       14.03       14.54      2.71 o 
   3  -5  10        2.44        0.52      1.16 o 
   4  -5  10       23.00       27.95      1.58 o 
   5  -5  10      131.72      130.50      3.81 o 
   6  -5  10        0.43       -4.83      3.53 o 
   7  -5  10        0.15       -2.14      2.26 o 
  -7  -4  10        6.12        9.92      8.53 o 
  -6  -4  10      254.50      234.84     48.85 o 
  -5  -4  10        6.53       -0.61      3.65 o 
  -4  -4  10      332.69      346.18     29.63 o 
  -3  -4  10        9.91       13.62      1.66 o 
  -2  -4  10      351.59      411.98     37.19 o 
  -1  -4  10      205.20      202.03     11.02 o 
   0  -4  10      131.04      139.71      5.35 o 
   1  -4  10      160.65      176.06      8.96 o 
   2  -4  10        2.24        5.70      1.86 o 
   3  -4  10      123.06      129.02      6.86 o 
   4  -4  10       59.96       60.30      3.80 o 
   5  -4  10       63.33       74.25      3.08 o 
   6  -4  10        5.32        4.61      5.37 o 
  -7  -3  10       25.42       34.31     10.75 o 
  -6  -3  10       14.81       22.50      4.42 o 
  -5  -3  10       60.25       58.78      5.39 o 
  -4  -3  10       22.69       32.58      1.82 o 
  -3  -3  10        8.71       15.43      4.68 o 
  -2  -3  10       38.53       53.60      2.54 o 
  -1  -3  10      554.45      546.11     24.58 o 
   0  -3  10       11.30        9.21      1.01 o 
   1  -3  10       74.66       55.41      2.07 o 
   2  -3  10       32.19       40.23      2.47 o 
   3  -3  10        9.17        6.97      1.47 o 
   4  -3  10       92.31       76.74     10.10 o 
   5  -3  10       33.41       37.55      4.06 o 
   6  -3  10        3.50        6.78      3.33 o 
  -8  -2  10        1.53       16.56      4.34 o 
  -7  -2  10        2.46       -0.80      1.66 o 
  -6  -2  10        0.67       -0.92      2.12 o 
  -5  -2  10       28.19       17.01      4.02 o 
  -4  -2  10       26.47       31.48      2.11 o 
  -3  -2  10       11.73        4.69      1.54 o 
  -2  -2  10      104.06      120.28      6.61 o 
  -1  -2  10      118.85       99.36      5.46 o 
   0  -2  10       65.10       81.30      4.63 o 
   1  -2  10       32.00       27.38      1.77 o 
   2  -2  10      394.97      400.42      5.51 o 
   3  -2  10       42.47       51.05      1.64 o 
   4  -2  10        4.93        5.01      1.59 o 
   5  -2  10        7.36       -0.08      2.73 o 
   6  -2  10        0.61        2.63      3.59 o 
  -8  -1  10        4.26       -4.11      3.97 o 
  -7  -1  10        0.07       -2.32      2.22 o 
  -6  -1  10        4.28        4.74      2.05 o 
  -5  -1  10        0.00       -1.92      1.30 o 
  -4  -1  10      331.06      382.52     23.39 o 
  -3  -1  10       94.88      107.36      5.45 o 
  -2  -1  10       60.70       54.09      1.86 o 
  -1  -1  10      200.16      228.14     12.01 o 
   0  -1  10        9.55        9.59      0.93 o 
   1  -1  10       20.73       19.94      1.28 o 
   2  -1  10      224.79      268.47      3.97 o 
   3  -1  10       10.04       11.80      1.08 o 
   4  -1  10        4.37        5.57      1.79 o 
   5  -1  10        2.21       -0.20      1.35 o 
   6  -1  10        6.29        2.24      2.34 o 
  -8   0  10        5.62       19.72      4.07 o 
  -7   0  10        1.73        2.49      0.97 o 
  -6   0  10       10.69        9.23      3.02 o 
  -5   0  10       95.97      101.44     10.66 o 
  -4   0  10      160.78      191.31      7.35 o 
  -3   0  10        4.26        4.79      0.81 o 
  -2   0  10       57.66       72.09      1.76 o 
  -1   0  10        6.41        3.93      1.35 o 
   0   0  10        6.37       12.59      1.58 o 
   1   0  10        2.65        3.15      0.55 o 
   2   0  10      188.49      198.65      5.95 o 
   3   0  10        5.16        7.10      1.70 o 
   4   0  10        8.73        5.15      1.10 o 
   5   0  10        8.24        4.98      2.62 o 
   6   0  10        5.90       10.25      3.98 o 
  -8   1  10        5.87       10.11      2.50 o 
  -7   1  10       25.42       22.22      3.18 o 
  -6   1  10        1.09        1.16      1.78 o 
  -5   1  10        4.20        4.46      1.44 o 
  -4   1  10      138.65      153.42      7.00 o 
  -3   1  10       12.68       10.40      1.36 o 
  -2   1  10       82.23       87.83      6.25 o 
  -1   1  10      151.02      171.65      4.82 o 
   0   1  10       29.45       27.36      1.65 o 
   1   1  10       66.11       62.97      2.74 o 
   2   1  10       70.55       70.61      1.44 o 
   3   1  10       73.20       77.50      2.18 o 
   4   1  10       26.85       30.37      2.34 o 
   5   1  10      119.09      129.72      4.90 o 
   6   1  10        6.73        4.24      3.66 o 
  -8   2  10        0.02       -3.52      2.35 o 
  -7   2  10       34.36       35.38      3.89 o 
  -6   2  10        4.80        6.13      1.02 o 
  -5   2  10        4.18        2.97      1.63 o 
  -4   2  10       84.25       95.34      7.13 o 
  -3   2  10       12.88       13.14      1.53 o 
  -2   2  10       55.94       47.79      5.07 o 
  -1   2  10        0.01        0.03      2.16 o 
   0   2  10      209.18      181.33      7.41 o 
   1   2  10       39.28       35.65      1.19 o 
   2   2  10       44.41       40.29      1.44 o 
   3   2  10        0.98        2.33      1.51 o 
   4   2  10       43.40       40.54      2.72 o 
   5   2  10      197.20      199.48      7.84 o 
  -8   3  10        2.12       -3.91      3.19 o 
  -7   3  10       26.55       24.13      1.51 o 
  -6   3  10        8.10       13.49      1.80 o 
  -5   3  10        6.70        5.71      2.01 o 
  -4   3  10        0.72       -0.83      0.92 o 
  -3   3  10       55.78       54.08      1.97 o 
  -2   3  10      276.56      223.92      6.44 o 
  -1   3  10       21.69       20.56      1.53 o 
   0   3  10      754.92      723.57     25.79 o 
   1   3  10       68.80       63.80      3.41 o 
   2   3  10      362.51      373.75     12.34 o 
   3   3  10      402.14      418.47     10.49 o 
   4   3  10        3.67        2.78      1.64 o 
   5   3  10      106.24       97.08      8.27 o 
  -7   4  10       15.89       13.77      7.78 o 
  -6   4  10       13.54       14.72      1.34 o 
  -5   4  10      282.16      310.27     36.57 o 
  -4   4  10      124.05      138.63      5.27 o 
  -3   4  10       34.26       31.48      3.82 o 
  -2   4  10      819.74      833.58     20.88 o 
  -1   4  10       72.38       70.02      2.54 o 
   0   4  10      631.97      621.11     20.51 o 
   1   4  10      804.85      822.33     29.34 o 
   2   4  10        9.40       12.95      1.25 o 
   3   4  10       25.45       26.61      2.14 o 
   4   4  10        0.46        0.69      2.52 o 
   5   4  10        1.01       -0.72      6.25 o 
  -8   5  10       20.66       26.66      3.76 o 
  -7   5  10        1.70       -0.45      1.81 o 
  -6   5  10        2.08        0.55      1.97 o 
  -5   5  10      508.03      588.41     40.48 o 
  -4   5  10      587.18      593.22     46.39 o 
  -3   5  10       83.60       91.55      3.77 o 
  -2   5  10      627.15      615.08     30.50 o 
  -1   5  10       13.76       13.08      3.39 o 
   0   5  10       55.67       53.49      5.05 o 
   1   5  10      413.22      416.45     22.26 o 
   2   5  10       83.92       94.05      4.24 o 
   3   5  10        1.00        4.04      2.14 o 
   4   5  10        0.09        2.00      2.44 o 
  -8   6  10        0.00        1.80      3.09 o 
  -7   6  10        6.21       10.11      2.65 o 
  -6   6  10      186.60      197.76      8.45 o 
  -5   6  10      107.14      107.93      6.93 o 
  -4   6  10      156.72      181.98      8.29 o 
  -3   6  10        7.41       10.83      5.12 o 
  -2   6  10       59.08       54.18      7.73 o 
  -1   6  10       16.33       18.05      1.96 o 
   0   6  10        0.26       -0.87      1.61 o 
   1   6  10       25.01       20.33      1.96 o 
   2   6  10       10.52       11.57      2.25 o 
   3   6  10       13.24       14.18      2.17 o 
   4   6  10        1.82        1.26      6.57 o 
  -8   7  10       23.06       23.78      3.44 o 
  -7   7  10       10.81       12.74      2.68 o 
  -6   7  10       25.75       40.91      5.65 o 
  -5   7  10       11.42       11.33      1.51 o 
  -4   7  10        3.16        7.29      1.44 o 
  -3   7  10        0.13       -1.72      2.31 o 
  -2   7  10       14.63       11.80      1.94 o 
  -1   7  10       68.55       60.46     15.17 o 
   0   7  10        0.53       -0.81      0.94 o 
   1   7  10        1.94        4.77      2.46 o 
   2   7  10        7.23       10.20      3.59 o 
   3   7  10        1.69        0.89      3.46 o 
  -6   8  10        0.95       -1.14      1.78 o 
  -5   8  10       13.99        9.40      1.35 o 
  -4   8  10        4.27        8.03      2.50 o 
  -3   8  10       14.65       12.79      2.10 o 
  -2   8  10        8.92       11.56      3.19 o 
  -1   8  10        6.17        4.33      1.01 o 
   0   8  10        0.00        0.33      0.77 o 
   1   8  10        4.73       -2.59      1.72 o 
   2   8  10        0.69       -4.72      3.14 o 
   3   8  10       27.51       32.11      6.94 o 
  -7   9  10        0.25       -3.78      2.64 o 
  -6   9  10        0.10        4.48      5.56 o 
  -5   9  10        9.37       16.02      3.68 o 
  -4   9  10        0.68        0.72      2.22 o 
  -3   9  10       32.74       29.25      3.58 o 
  -2   9  10        0.44        0.61      2.06 o 
  -1   9  10        0.63        4.68      2.78 o 
   0   9  10       20.06       17.97      4.35 o 
   1   9  10        4.22        1.43      5.43 o 
   2   9  10        0.08       -0.90      5.63 o 
  -6  10  10       25.85       35.06      3.17 o 
  -5  10  10        1.11        3.03      1.75 o 
  -4  10  10        1.26        1.09      1.72 o 
  -3  10  10        2.07        2.75      0.91 o 
  -2  10  10       17.85       14.10      2.76 o 
  -1  10  10       13.35       14.54      3.84 o 
   0  10  10       25.60       35.03      3.92 o 
   1  10  10        2.75        4.10      3.70 o 
  -6  11  10        5.37        9.31      2.52 o 
  -5  11  10        0.68       -2.90      1.93 o 
  -4  11  10       11.43       12.99      5.70 o 
  -3  11  10        1.74        1.78      3.45 o 
  -2  11  10        3.48        2.07      4.01 o 
  -1  11  10        0.67        0.23      1.76 o 
   0  11  10        0.13        5.76      2.41 o 
  -4  12  10        0.09        0.11      3.68 o 
  -3  12  10        0.42        5.41      4.41 o 
  -2  12  10       40.05       59.43      5.22 o 
   0 -13  11        1.48       -0.65      6.57 o 
   1 -13  11        4.69        0.58      2.42 o 
   2 -13  11        1.54        7.93      3.20 o 
   3 -13  11       59.47       85.56     15.37 o 
  -2 -12  11        0.28        1.49      4.15 o 
  -1 -12  11        4.42       19.02      3.19 o 
   0 -12  11        3.54        8.12      9.48 o 
   2 -12  11       33.62       33.28      2.95 o 
   3 -12  11        2.17        0.99      2.96 o 
   4 -12  11        1.74       -3.60      2.40 o 
  -3 -11  11        6.47       -3.94      4.12 o 
  -2 -11  11       12.79       14.68      4.02 o 
  -1 -11  11        3.37       -0.34      3.88 o 
   0 -11  11       67.56       68.96     11.19 o 
   1 -11  11        2.56       -3.18      3.63 o 
   2 -11  11        2.37        3.76      2.67 o 
   3 -11  11        3.12       10.51      7.09 o 
   4 -11  11        3.02        2.55      5.93 o 
   5 -11  11       21.74       18.82     12.70 o 
  -3 -10  11       14.64        8.16      2.70 o 
  -2 -10  11        9.69        9.88      5.63 o 
  -1 -10  11       27.07       17.34      4.68 o 
   0 -10  11        0.15       -2.83      1.89 o 
   1 -10  11        9.45       13.17      2.06 o 
   2 -10  11        0.69        0.54      1.67 o 
   3 -10  11        0.15        5.34      1.94 o 
   4 -10  11        8.54        3.75      4.74 o 
   5 -10  11       19.38       29.44      4.53 o 
  -5  -9  11        0.40       -1.48      2.38 o 
  -4  -9  11        0.00       -1.04      7.50 o 
  -3  -9  11        5.26        4.95      6.71 o 
  -2  -9  11        5.12        2.43      1.63 o 
  -1  -9  11       90.75       96.36      9.47 o 
   0  -9  11        0.45       -1.86      1.68 o 
   1  -9  11        9.73        7.08      2.83 o 
   2  -9  11      112.16      112.63      4.45 o 
   3  -9  11        7.73       17.69      5.97 o 
   4  -9  11      115.43      120.38      4.14 o 
   5  -9  11       23.31       16.14      2.59 o 
   6  -9  11       56.20       63.43      7.53 o 
  -5  -8  11        5.08        9.27      8.16 o 
  -4  -8  11        1.39       -2.42      2.00 o 
  -3  -8  11       10.43        8.14      3.64 o 
  -2  -8  11        5.98        0.08      3.41 o 
  -1  -8  11       44.02       47.11      7.13 o 
   0  -8  11        8.98       10.56      1.36 o 
   1  -8  11       24.96       19.71      1.55 o 
   2  -8  11       70.52       61.33      2.46 o 
   3  -8  11      455.93      490.18     44.02 o 
   4  -8  11      160.29      163.89     10.18 o 
   5  -8  11       91.25      100.53      5.40 o 
   6  -8  11        1.01       -3.98      4.43 o 
  -6  -7  11        6.08       -4.54      5.47 o 
  -5  -7  11        7.80        0.76      1.82 o 
  -4  -7  11       27.23       28.17      8.69 o 
  -3  -7  11       31.40       28.81      3.06 o 
  -2  -7  11       21.14       25.66      5.03 o 
  -1  -7  11       67.57       73.99      8.47 o 
   0  -7  11      532.86      536.11     38.53 o 
   1  -7  11      221.68      215.90     11.45 o 
   2  -7  11      702.27      727.80     46.53 o 
   3  -7  11      666.30      674.19     34.99 o 
   4  -7  11      115.52      112.98      6.86 o 
   5  -7  11      218.45      244.00     13.36 o 
   6  -7  11       32.41       36.39      5.52 o 
  -6  -6  11        4.12       12.63      8.04 o 
  -5  -6  11        1.30        5.25      3.17 o 
  -4  -6  11       63.36       56.30      4.11 o 
  -3  -6  11       36.54       30.93      1.91 o 
  -2  -6  11        0.04       -0.28      1.14 o 
  -1  -6  11      109.62      104.26      2.66 o 
   0  -6  11      246.31      241.28      4.47 o 
   1  -6  11     2061.54     2085.91     97.23 o 
   2  -6  11      168.63      167.04      3.74 o 
   3  -6  11      426.22      428.68     19.57 o 
   4  -6  11       31.87       33.85      2.50 o 
   5  -6  11       18.89       25.76      9.34 o 
   6  -6  11        0.07       -5.65      4.03 o 
  -7  -5  11       14.95        8.19      4.03 o 
  -6  -5  11      230.68      223.63     24.51 o 
  -5  -5  11       28.94       26.13      4.03 o 
  -4  -5  11       78.41       91.06      9.30 o 
  -3  -5  11       84.21       80.30      7.10 o 
  -2  -5  11       34.44       38.55      6.84 o 
  -1  -5  11      809.58      818.84     46.73 o 
   0  -5  11       75.51       75.70      7.01 o 
   1  -5  11      615.24      600.35     25.89 o 
   2  -5  11       12.04       10.62      1.51 o 
   3  -5  11      107.80      114.31      2.83 o 
   4  -5  11       88.87       94.07      6.98 o 
   5  -5  11       25.43       24.16      3.36 o 
   6  -5  11        3.33       15.22      3.48 o 
  -7  -4  11       18.01        9.28     14.34 o 
  -6  -4  11        3.89       -1.96      3.38 o 
  -5  -4  11       22.54       16.28      7.99 o 
  -4  -4  11       17.58       17.83      2.21 o 
  -3  -4  11        5.57        3.10      1.55 o 
  -2  -4  11      168.16      183.76      6.90 o 
  -1  -4  11      278.15      282.48     17.38 o 
   0  -4  11       73.16       72.54      1.92 o 
   1  -4  11       65.24       59.19      3.35 o 
   2  -4  11        8.09        8.14      1.39 o 
   3  -4  11       46.50       50.49      2.58 o 
   4  -4  11      122.70      124.20      4.60 o 
   5  -4  11       41.72       47.27      9.23 o 
   6  -4  11        1.26       -3.65      4.35 o 
  -7  -3  11       89.94       84.99     22.61 o 
  -6  -3  11      156.59      156.36     22.13 o 
  -5  -3  11        0.00        9.18      7.06 o 
  -4  -3  11        0.02        1.66      1.22 o 
  -3  -3  11      150.40      146.42      8.03 o 
  -2  -3  11        4.52        7.99      1.92 o 
  -1  -3  11        1.34       -0.30      2.37 o 
   0  -3  11       64.58       64.95      2.29 o 
   1  -3  11       13.29       11.17      0.94 o 
   2  -3  11       18.97       19.27      1.08 o 
   3  -3  11       10.72        6.93      2.66 o 
   4  -3  11       41.50       41.25      2.48 o 
   5  -3  11        0.13       -0.77      3.04 o 
   6  -3  11        3.73        4.72      3.78 o 
  -7  -2  11        2.29        4.41      2.59 o 
  -6  -2  11        2.06        6.01      2.75 o 
  -5  -2  11       45.25       54.76      5.73 o 
  -4  -2  11        3.91        2.34      1.12 o 
  -3  -2  11      349.34      368.15     24.76 o 
  -2  -2  11       14.25       10.86      0.92 o 
  -1  -2  11       29.68       34.01      2.07 o 
   0  -2  11      124.46      113.13      6.39 o 
   1  -2  11       93.14      121.90      6.59 o 
   2  -2  11        1.93        2.99      1.27 o 
   3  -2  11        0.03        0.61      1.21 o 
   4  -2  11        1.12        0.67      2.77 o 
   5  -2  11       50.52       52.30      2.30 o 
   6  -2  11        0.71       -2.98      2.02 o 
  -7  -1  11        1.29        2.42      1.44 o 
  -6  -1  11        0.81        1.29      1.51 o 
  -5  -1  11        7.47        8.49      3.13 o 
  -4  -1  11       44.96       47.43      3.68 o 
  -3  -1  11        0.34        1.19      1.29 o 
  -2  -1  11      311.21      304.15     16.34 o 
  -1  -1  11       19.37       24.01      3.09 o 
   0  -1  11       49.86       44.66      1.96 o 
   1  -1  11      261.79      256.25      6.47 o 
   2  -1  11      116.51      118.27      2.63 o 
   3  -1  11        1.61        1.93      3.04 o 
   4  -1  11        0.13        1.17      2.84 o 
   5  -1  11       13.12       22.91      3.49 o 
   6  -1  11        4.57        4.15      2.66 o 
  -7   0  11       15.73       12.84      2.05 o 
  -6   0  11        0.36       -0.07      1.59 o 
  -5   0  11       78.46       89.07      7.18 o 
  -4   0  11        9.26       13.08      2.13 o 
  -3   0  11        4.49        5.76      1.62 o 
  -2   0  11       94.25       88.82      5.95 o 
  -1   0  11        9.21        4.93      1.28 o 
   0   0  11       16.11       15.00      0.96 o 
   1   0  11        1.88        2.69      0.58 o 
   2   0  11       36.85       42.46      3.55 o 
   3   0  11        0.01        1.13      1.25 o 
   4   0  11       66.25       70.16      3.65 o 
   5   0  11       57.24       55.24      2.32 o 
   6   0  11       23.19       18.90      3.65 o 
  -8   1  11       21.89       22.26      4.00 o 
  -7   1  11       28.02       30.38      3.39 o 
  -6   1  11        0.00        0.05      1.42 o 
  -5   1  11        0.00        1.67      0.98 o 
  -4   1  11        3.29        8.66      0.75 o 
  -3   1  11       47.65       56.68      2.43 o 
  -2   1  11       14.50       12.74      2.63 o 
  -1   1  11      327.46      354.50      8.26 o 
   0   1  11        5.08        2.06      1.23 o 
   1   1  11        2.15        3.04      0.75 o 
   2   1  11      153.34      146.90      3.45 o 
   3   1  11      187.36      193.36      4.26 o 
   4   1  11       49.75       50.62      3.57 o 
   5   1  11      139.64      144.86      5.41 o 
  -8   2  11       12.49       12.23      3.30 o 
  -7   2  11       31.94       36.69      2.47 o 
  -6   2  11        7.45        8.53      1.63 o 
  -5   2  11       38.82       35.03      2.49 o 
  -4   2  11       32.38       36.22      2.31 o 
  -3   2  11       24.74       15.63      1.31 o 
  -2   2  11      101.51      116.86      4.70 o 
  -1   2  11        4.51        5.84      3.29 o 
   0   2  11       99.90       98.90      5.93 o 
   1   2  11      300.98      289.58     17.02 o 
   2   2  11      269.23      281.41     10.49 o 
   3   2  11      713.66      735.40     24.56 o 
   4   2  11        4.79       11.92      1.52 o 
   5   2  11      116.99      118.08      6.02 o 
  -8   3  11       25.90       16.45      3.68 o 
  -7   3  11        4.14        2.66      1.95 o 
  -6   3  11       15.21       22.71      4.07 o 
  -5   3  11        1.28       -0.67      0.61 o 
  -4   3  11      266.19      270.12     33.94 o 
  -3   3  11       42.30       45.15      1.97 o 
  -2   3  11        2.01       -1.83      1.48 o 
  -1   3  11       99.16      106.15      4.07 o 
   0   3  11       20.74       16.09      1.72 o 
   1   3  11     1247.69     1291.25     41.33 o 
   2   3  11       79.61       86.55      2.28 o 
   3   3  11      500.49      522.26     21.08 o 
   4   3  11       16.24       22.00      3.72 o 
   5   3  11       15.72       18.36      7.66 o 
  -7   4  11        0.00       12.90      2.72 o 
  -6   4  11       13.10       14.21      1.67 o 
  -5   4  11      105.53      104.43      5.30 o 
  -4   4  11       13.05       13.08      1.19 o 
  -3   4  11       57.66       51.91      3.61 o 
  -2   4  11        1.07       -1.80      2.43 o 
  -1   4  11      389.19      366.53     15.49 o 
   0   4  11       78.42       84.31      4.49 o 
   1   4  11      357.89      340.13     16.62 o 
   2   4  11        0.30        4.98      1.79 o 
   3   4  11       93.33       98.14      4.62 o 
   4   4  11        1.37       -3.25      2.17 o 
  -8   5  11       37.00       54.27      4.49 o 
  -7   5  11        9.27        3.52      2.49 o 
  -6   5  11      381.28      431.38     23.84 o 
  -5   5  11       78.99       83.10      5.35 o 
  -4   5  11      453.56      457.15      8.33 o 
  -3   5  11       22.64       23.64      2.83 o 
  -2   5  11       86.85       75.55      2.85 o 
  -1   5  11      486.94      477.24      9.01 o 
   0   5  11      404.65      398.81      9.59 o 
   1   5  11      348.88      328.07     17.46 o 
   2   5  11        9.24        9.82      2.79 o 
   3   5  11        1.69       -2.29      2.73 o 
   4   5  11        1.54        1.62      4.76 o 
  -8   6  11       54.97       51.78      4.60 o 
  -7   6  11      119.46      136.21      6.16 o 
  -6   6  11       21.08       18.81      4.15 o 
  -5   6  11       18.72       24.95      3.82 o 
  -4   6  11       14.47       17.83      1.95 o 
  -3   6  11       56.64       59.66      4.50 o 
  -2   6  11       46.28       37.56      4.98 o 
  -1   6  11       16.16       10.81      1.92 o 
   0   6  11       62.33       66.82      5.44 o 
   1   6  11        0.36        3.43      1.36 o 
   2   6  11       19.88       22.36      1.83 o 
   3   6  11        8.03       18.98      2.57 o 
  -7   7  11       15.70       22.43      3.06 o 
  -6   7  11       53.75       66.71      9.57 o 
  -5   7  11       32.41       41.38      4.09 o 
  -4   7  11       36.94       42.92      2.63 o 
  -3   7  11        0.57       -1.99      1.65 o 
  -2   7  11       72.83       65.86      2.86 o 
  -1   7  11       17.76       23.20      2.45 o 
   0   7  11       20.35       19.21      2.03 o 
   1   7  11       80.02       68.32      7.00 o 
   2   7  11       12.27       12.94      1.90 o 
   3   7  11       12.82       14.73      4.04 o 
  -7   8  11        1.36        7.84      2.56 o 
  -6   8  11       10.32        7.01      1.32 o 
  -5   8  11       10.65       11.14      2.37 o 
  -4   8  11        1.42       -0.10      2.54 o 
  -2   8  11        2.91        1.01      2.41 o 
  -1   8  11        0.04       -2.12      3.15 o 
   0   8  11       14.49       12.27      1.07 o 
   1   8  11        0.01        3.14      1.77 o 
   2   8  11        5.73        3.39      4.22 o 
  -5   9  11        1.10        2.95      1.42 o 
  -4   9  11       23.05        8.47      2.86 o 
  -3   9  11        0.20       10.06      3.14 o 
  -1   9  11        0.25       -5.24      3.49 o 
   0   9  11        3.02       -5.91      3.94 o 
   1   9  11       18.76       11.20      2.35 o 
  -6  10  11        3.57       -1.39      1.84 o 
  -5  10  11       14.72       25.44      3.23 o 
  -4  10  11        4.07        7.24      3.10 o 
  -3  10  11        1.06       -5.18      3.46 o 
  -2  10  11        0.36        8.42      3.74 o 
   0  10  11        3.15        8.62      5.32 o 
  -5  11  11        9.05       19.86      3.42 o 
  -1  11  11       51.28       48.79      5.93 o 
   0 -13  12        0.03        4.08      3.08 o 
   1 -13  12       13.26       11.89      4.38 o 
   2 -13  12        6.04       11.54     11.73 o 
  -2 -12  12        0.36        3.11      4.53 o 
  -1 -12  12        0.46        8.04      4.16 o 
   0 -12  12       36.19       28.82     11.14 o 
   1 -12  12       13.01       -2.96      3.67 o 
   2 -12  12        0.03        0.00      0.14 o 
   3 -12  12        3.69        1.66      2.15 o 
   4 -12  12        1.11        2.74      4.26 o 
  -3 -11  12       12.71        2.97      3.18 o 
  -2 -11  12        0.29        3.98      2.87 o 
  -1 -11  12        0.18       -0.32      2.54 o 
   0 -11  12       80.93       77.67      9.30 o 
   1 -11  12       40.00       24.45      4.51 o 
   2 -11  12        1.94        1.23      5.49 o 
   3 -11  12        0.00        7.06      4.14 o 
   4 -11  12        6.40        9.31      3.13 o 
  -4 -10  12        1.56        3.90      2.61 o 
  -3 -10  12        0.75       -4.46      2.97 o 
  -2 -10  12        1.90        5.35      2.50 o 
  -1 -10  12        6.98        2.41      2.29 o 
   0 -10  12       21.02       28.07      2.95 o 
   1 -10  12        4.37        6.20      2.06 o 
   2 -10  12       23.23       17.34      4.29 o 
   3 -10  12        4.23        1.69      3.33 o 
   4 -10  12        0.40        8.50      2.77 o 
   5 -10  12        8.84       11.41      3.17 o 
  -4  -9  12        3.16       -2.45      5.18 o 
  -3  -9  12        7.18        7.65      1.65 o 
  -2  -9  12       19.92       21.40      2.60 o 
  -1  -9  12        0.47        1.91      2.59 o 
   0  -9  12        4.81       10.40      2.51 o 
   1  -9  12        0.98       -1.59      1.77 o 
   2  -9  12        0.07        0.50      2.90 o 
   3  -9  12        7.31        7.56      3.04 o 
   4  -9  12        0.83       -0.59      2.29 o 
   5  -9  12       20.62       20.95      7.11 o 
  -5  -8  12        3.01       -0.85      4.93 o 
  -4  -8  12        0.93       -3.23      3.71 o 
  -3  -8  12       17.72       22.20      5.14 o 
  -2  -8  12       13.30       12.96      3.13 o 
  -1  -8  12       58.60       64.69      6.69 o 
   0  -8  12        6.08        3.55      2.65 o 
   1  -8  12      109.19      109.29      7.77 o 
   2  -8  12       82.62       79.96      2.97 o 
   3  -8  12        2.53       -0.67      1.52 o 
   4  -8  12        0.90        0.10      2.35 o 
   5  -8  12       27.98       28.43      2.37 o 
  -6  -7  12        1.75        5.68     10.11 o 
  -5  -7  12        1.62       -2.14      4.64 o 
  -4  -7  12        2.56        1.51      2.13 o 
  -3  -7  12        0.02        0.49      1.93 o 
  -2  -7  12      185.16      182.81     11.60 o 
  -1  -7  12      227.09      219.62     14.84 o 
   0  -7  12      460.47      474.82     17.33 o 
   1  -7  12       98.00      102.39      5.68 o 
   2  -7  12        0.02       -0.97      1.62 o 
   3  -7  12        1.31        2.70      1.87 o 
   4  -7  12       20.31       13.54      3.74 o 
   5  -7  12       31.22       37.79      2.48 o 
   6  -7  12       57.14       63.35     17.68 o 
  -6  -6  12        0.40        3.92      2.47 o 
  -5  -6  12        0.74        0.26      4.35 o 
  -4  -6  12      141.99      136.40     15.54 o 
  -3  -6  12      242.72      259.18     31.51 o 
  -2  -6  12      200.03      192.57     10.24 o 
  -1  -6  12      159.40      168.34      8.88 o 
   0  -6  12      157.00      165.97      8.10 o 
   1  -6  12      543.73      531.09     28.31 o 
   2  -6  12       32.06       27.47      1.63 o 
   3  -6  12        6.66       14.07      3.96 o 
   4  -6  12       45.41       47.54      2.25 o 
   5  -6  12      195.15      204.33     10.04 o 
   6  -6  12        1.27        2.34      3.70 o 
  -6  -5  12      101.30       91.22     12.27 o 
  -5  -5  12       38.48       36.27      7.69 o 
  -4  -5  12      107.63      103.56     14.63 o 
  -3  -5  12      954.69     1003.12     73.41 o 
  -2  -5  12       56.31       60.12      6.21 o 
  -1  -5  12     4947.23     4974.33    278.25 o 
   0  -5  12      799.55      817.13     29.84 o 
   1  -5  12       14.43       19.64      3.02 o 
   2  -5  12       61.99       63.08      2.90 o 
   3  -5  12       85.62       87.28      2.31 o 
   4  -5  12       33.57       39.33      4.93 o 
   5  -5  12       21.69       14.94      6.46 o 
   6  -5  12        1.97        5.56      3.84 o 
  -7  -4  12      118.79       92.60     27.97 o 
  -6  -4  12        9.67       12.26      6.84 o 
  -5  -4  12      442.80      345.73     76.38 o 
  -4  -4  12       42.09       56.48      3.91 o 
  -3  -4  12     1361.05     1410.78    110.96 o 
  -2  -4  12        6.76       13.54      1.34 o 
  -1  -4  12       90.40       92.40      7.08 o 
   0  -4  12      129.96      131.27      6.17 o 
   1  -4  12       49.07       54.68      2.73 o 
   2  -4  12        8.41        6.02      1.89 o 
   3  -4  12       35.88       36.72      2.14 o 
   4  -4  12      119.62      124.69      4.43 o 
   5  -4  12        1.08       -2.82      1.88 o 
   6  -4  12        5.56        5.89      2.34 o 
  -7  -3  12      178.83      163.69     60.12 o 
  -6  -3  12       44.38       48.30      6.66 o 
  -5  -3  12      390.58      402.96     45.72 o 
  -4  -3  12       30.72       29.51      1.61 o 
  -3  -3  12      265.22      273.16     16.89 o 
  -2  -3  12        8.15       12.77      1.12 o 
  -1  -3  12       29.18       29.51      2.37 o 
   0  -3  12       16.74       14.32      0.96 o 
   1  -3  12       89.20       80.88      5.43 o 
   2  -3  12       29.16       31.09      3.46 o 
   3  -3  12        0.48        1.84      1.18 o 
   4  -3  12        0.09        0.14      2.19 o 
   5  -3  12        2.51        1.95      1.56 o 
   6  -3  12        1.55       -0.78      3.53 o 
  -7  -2  12       47.46       41.67     14.15 o 
  -6  -2  12        3.36       -0.28      1.46 o 
  -5  -2  12      106.73      108.23      9.81 o 
  -4  -2  12        7.36        8.15      1.85 o 
  -3  -2  12        3.74        5.81      3.19 o 
  -2  -2  12        9.67        8.73      1.23 o 
  -1  -2  12       14.93       17.26      1.04 o 
   0  -2  12        4.11        3.69      0.83 o 
   1  -2  12       53.60       49.63      1.38 o 
   2  -2  12       16.84       15.70      2.53 o 
   3  -2  12        0.13        1.47      2.16 o 
   4  -2  12        8.43        9.02      1.55 o 
   5  -2  12        1.33        4.04      2.71 o 
   6  -2  12        5.14        9.02      4.40 o 
  -7  -1  12        0.25        4.11      4.59 o 
  -6  -1  12        2.41       -1.04      1.32 o 
  -5  -1  12       29.83       23.12      2.80 o 
  -4  -1  12        0.52       -0.27      0.98 o 
  -3  -1  12        0.03        1.69      1.12 o 
  -2  -1  12        6.54        1.47      2.23 o 
  -1  -1  12      108.04      119.28      7.21 o 
   0  -1  12        9.15       10.04      1.04 o 
   1  -1  12      137.89      144.10      6.03 o 
   2  -1  12        0.42        1.12      1.00 o 
   3  -1  12        0.94        0.71      1.74 o 
   4  -1  12       15.33       23.15      3.14 o 
   5  -1  12        8.41        7.37      4.80 o 
  -8   0  12       18.07       38.20      4.65 o 
  -7   0  12        0.56       -3.79      2.67 o 
  -6   0  12        0.04        1.41      2.37 o 
  -5   0  12        0.06       -1.37      1.11 o 
  -4   0  12        6.31        2.31      1.03 o 
  -3   0  12       17.73       25.24      1.18 o 
  -2   0  12      127.98      131.96      3.48 o 
  -1   0  12      167.10      159.69     16.04 o 
   0   0  12       69.76       69.54      3.54 o 
   1   0  12        0.56        0.88      0.63 o 
   2   0  12        0.45        2.49      0.91 o 
   3   0  12        1.48        1.77      1.39 o 
   4   0  12       10.01        6.54      1.46 o 
   5   0  12       25.61       26.17      4.14 o 
  -8   1  12       18.13       28.81      4.31 o 
  -7   1  12        9.95       13.37      5.18 o 
  -6   1  12        0.14        1.50      2.08 o 
  -5   1  12       27.25       41.72      5.52 o 
  -4   1  12        2.17        0.37      1.14 o 
  -3   1  12        8.91       11.01      0.87 o 
  -2   1  12      264.57      244.25      9.19 o 
  -1   1  12      281.03      285.44     11.02 o 
   0   1  12       17.95       20.56      0.88 o 
   1   1  12       31.05       31.10      1.91 o 
   2   1  12       24.32       31.37      2.56 o 
   3   1  12       64.78       62.22      2.98 o 
   4   1  12       46.02       47.82      3.67 o 
   5   1  12        2.41       -2.53      2.22 o 
  -8   2  12       20.80       13.86      3.71 o 
  -7   2  12        4.32        3.26      1.96 o 
  -6   2  12        0.62        1.68      1.47 o 
  -5   2  12        0.01       -0.41      1.15 o 
  -4   2  12        8.40        9.37      1.19 o 
  -3   2  12        0.42        2.26      2.42 o 
  -2   2  12      324.41      327.01      6.46 o 
  -1   2  12      131.77      113.61      5.53 o 
   0   2  12       41.77       44.28      4.48 o 
   1   2  12      319.21      296.65      7.78 o 
   2   2  12        0.20        1.70      2.18 o 
   3   2  12        6.77        3.48      1.22 o 
   4   2  12        0.23       -1.12      1.68 o 
   5   2  12       20.62       15.15      7.79 o 
  -8   3  12        3.06       -0.81      2.72 o 
  -7   3  12       11.45       14.92      2.27 o 
  -6   3  12        2.28        1.52      0.65 o 
  -5   3  12       17.91       22.38      2.16 o 
  -4   3  12      139.39      140.67      3.94 o 
  -3   3  12      461.82      457.21     18.86 o 
  -2   3  12      103.23      108.31      3.77 o 
  -1   3  12      745.19      756.87     16.56 o 
   0   3  12        1.16       -0.52      1.73 o 
   1   3  12      302.74      300.09     18.38 o 
   2   3  12       50.41       60.10      5.17 o 
   3   3  12       14.76       15.30      1.67 o 
   4   3  12        6.40       -3.16      2.10 o 
  -8   4  12        2.13       -1.65      2.90 o 
  -7   4  12        0.38       -0.61      5.25 o 
  -6   4  12        2.70        3.46      0.93 o 
  -5   4  12       13.74       13.34      2.96 o 
  -4   4  12       31.89       31.99      1.98 o 
  -3   4  12      355.90      366.06      7.12 o 
  -2   4  12       27.22       34.56      2.21 o 
  -1   4  12     1060.95     1102.00     33.42 o 
   0   4  12      509.57      510.27      9.60 o 
   1   4  12      195.88      182.79     11.60 o 
   2   4  12        1.87        1.40      2.00 o 
   3   4  12       10.85       15.42      1.87 o 
   4   4  12        7.21       20.54      3.13 o 
  -7   5  12       27.03       28.95      3.20 o 
  -6   5  12       39.25       42.06      8.94 o 
  -5   5  12      311.42      357.30     29.65 o 
  -4   5  12       18.96       35.23      6.52 o 
  -3   5  12     1226.30     1270.83     30.91 o 
  -2   5  12       81.37       85.70      3.07 o 
  -1   5  12      356.16      351.82     15.31 o 
   0   5  12       79.17       74.94      3.07 o 
   1   5  12        5.93        5.65      1.66 o 
   2   5  12        0.10        7.39      3.05 o 
   3   5  12       18.52       17.83      4.71 o 
  -7   6  12       20.37       20.49      2.96 o 
  -6   6  12       14.82       16.78      2.25 o 
  -5   6  12      263.98      253.11     19.96 o 
  -4   6  12        2.94        2.40      1.94 o 
  -3   6  12      335.44      358.35     10.72 o 
  -2   6  12        3.62        3.78      2.09 o 
  -1   6  12       20.57       25.49      3.64 o 
   0   6  12        2.20       -0.42      1.79 o 
   1   6  12       38.34       32.71      9.14 o 
   2   6  12        3.55        7.09      3.28 o 
   3   6  12        0.75        3.28      2.29 o 
  -7   7  12       15.23       11.34      2.58 o 
  -6   7  12       39.25       45.85      9.63 o 
  -5   7  12      135.40      132.08      7.03 o 
  -4   7  12       34.14       38.19      2.31 o 
  -3   7  12        8.13       14.38      2.06 o 
  -1   7  12       19.52       27.14      5.35 o 
   0   7  12        5.87        7.15      3.52 o 
   1   7  12        0.58        0.60      1.32 o 
   2   7  12        1.96        8.01      3.81 o 
  -7   8  12       25.78       20.70      2.77 o 
  -6   8  12        0.37       -2.24      1.49 o 
  -5   8  12        0.40       -2.05      2.13 o 
  -4   8  12       11.92       13.31      2.88 o 
  -3   8  12       12.55        1.78      2.76 o 
  -2   8  12       47.20       50.88      4.63 o 
  -1   8  12       16.80       22.28      3.80 o 
   0   8  12        3.32        0.71      2.64 o 
   1   8  12        1.49        0.43      4.06 o 
   2   8  12        0.22        2.15      3.20 o 
  -5   9  12       14.37       27.22      3.23 o 
  -4   9  12        9.76       10.85      3.11 o 
  -3   9  12       27.40       37.47      4.28 o 
  -2   9  12        2.73        4.40      3.58 o 
  -1   9  12        0.07       -3.49      3.17 o 
   0   9  12        1.91       -3.80      3.38 o 
   1   9  12        2.28       -3.89      4.42 o 
  -5  10  12        0.08       -0.47      2.65 o 
  -4  10  12        0.11        0.29      3.19 o 
  -3  10  12        0.73        4.27      3.54 o 
  -2  10  12        3.54        5.92      3.95 o 
  -1  10  12       27.39       31.02      4.81 o 
  -4  11  12        0.45        4.07      3.48 o 
  -3  11  12        9.07        4.40      3.67 o 
  -1 -12  13        5.93        5.26      4.07 o 
   0 -12  13       11.61        4.43      4.16 o 
   1 -12  13       17.41       31.39      4.16 o 
   3 -12  13        0.31        2.17      6.97 o 
  -2 -11  13        1.16       -1.00      3.29 o 
  -1 -11  13        0.91       -1.59      3.17 o 
   0 -11  13       52.30       62.06      4.02 o 
   1 -11  13        6.88        3.41      2.84 o 
   2 -11  13        4.96        3.29      5.15 o 
   4 -11  13        1.44       -0.28      4.36 o 
  -3 -10  13        1.26       -2.96      2.36 o 
  -2 -10  13        4.02        4.36      1.94 o 
  -1 -10  13       19.14       21.86      2.44 o 
   0 -10  13        9.94        8.79      4.92 o 
   1 -10  13        0.11        6.99      5.54 o 
   2 -10  13        9.01        7.25      2.42 o 
   3 -10  13        1.07       16.33      4.04 o 
   4 -10  13        0.14        1.14      3.24 o 
  -4  -9  13        0.00        1.03      3.21 o 
  -3  -9  13        4.12        1.02      2.59 o 
  -2  -9  13        5.05       -0.66      2.26 o 
  -1  -9  13        0.01       -2.64      3.92 o 
   0  -9  13        6.63       14.30      3.40 o 
   1  -9  13        2.08        5.00      1.78 o 
   2  -9  13       16.68       24.58      5.46 o 
   3  -9  13        4.36       10.35      2.75 o 
   4  -9  13        1.69       -1.08      4.36 o 
   5  -9  13        4.40        6.48      2.72 o 
  -5  -8  13        0.29        2.05      1.84 o 
  -4  -8  13        4.49       -0.81      2.13 o 
  -3  -8  13        5.04        1.85      3.41 o 
  -2  -8  13        2.90       -0.29      1.93 o 
  -1  -8  13        5.81        3.45      1.69 o 
   0  -8  13        5.68        6.65      3.81 o 
   1  -8  13       51.28       51.17     11.50 o 
   2  -8  13       17.63       23.11      3.74 o 
   3  -8  13       39.87       35.93      4.15 o 
   4  -8  13       10.33        4.51      4.55 o 
   5  -8  13        4.55       -1.75      4.06 o 
  -5  -7  13        1.55        0.39      5.30 o 
  -4  -7  13        0.10        5.51      1.76 o 
  -3  -7  13        0.48       -1.62      1.31 o 
  -2  -7  13        4.20        8.33      2.85 o 
  -1  -7  13       59.22       65.54      3.60 o 
   0  -7  13       45.03       47.79      5.41 o 
   1  -7  13       98.19       90.01      5.00 o 
   2  -7  13       77.63       69.47      2.48 o 
   3  -7  13       71.08       68.41      6.98 o 
   4  -7  13       58.06       66.72      4.28 o 
   5  -7  13       51.09       45.01      5.77 o 
  -6  -6  13       33.85       36.96     10.84 o 
  -5  -6  13       58.29       51.45      7.98 o 
  -4  -6  13        0.31        4.78      1.61 o 
  -3  -6  13       19.99       22.04      5.10 o 
  -2  -6  13       12.61       16.12      3.80 o 
  -1  -6  13       61.02       59.76      2.41 o 
   0  -6  13        0.03       -1.91      1.61 o 
   1  -6  13      109.47      111.14      6.54 o 
   2  -6  13      116.50      119.46      7.13 o 
   3  -6  13       30.01       32.19      4.07 o 
   4  -6  13       14.60       13.42      1.88 o 
   5  -6  13       93.35       98.54      5.55 o 
  -6  -5  13      110.77       90.48     28.09 o 
  -5  -5  13       36.72       31.79      3.59 o 
  -4  -5  13        8.09        2.90      2.60 o 
  -3  -5  13       36.82       32.50      4.32 o 
  -2  -5  13      215.63      221.63     19.58 o 
  -1  -5  13      645.19      645.29     46.60 o 
   0  -5  13      381.82      381.62     10.26 o 
   1  -5  13      130.77      138.64      4.81 o 
   2  -5  13      127.32      122.48      9.06 o 
   3  -5  13       31.23       21.16      1.56 o 
   4  -5  13        2.85       -2.51      2.83 o 
   5  -5  13       12.18        5.11      2.71 o 
  -7  -4  13      121.24      110.69     45.78 o 
  -6  -4  13       12.65       11.72      9.75 o 
  -5  -4  13      239.23      223.23     20.60 o 
  -4  -4  13       16.05       18.42      2.07 o 
  -3  -4  13        8.25        1.45      1.30 o 
  -2  -4  13       45.44       42.76      1.60 o 
  -1  -4  13       12.54       11.68      5.25 o 
   0  -4  13       85.88       87.92      5.47 o 
   1  -4  13       28.99       27.46      2.17 o 
   2  -4  13        0.75        0.10      1.26 o 
   3  -4  13       90.13       95.21      6.38 o 
   4  -4  13        8.26       18.19      9.96 o 
   5  -4  13       16.93       16.52     17.73 o 
  -7  -3  13      192.67      224.08     97.60 o 
  -6  -3  13       41.91       34.98      7.30 o 
  -5  -3  13       67.80       74.89      9.45 o 
  -4  -3  13        4.96        6.58      2.96 o 
  -3  -3  13       24.07       20.41      1.45 o 
  -2  -3  13      148.21      140.84      6.42 o 
  -1  -3  13        0.25        1.63      1.75 o 
   0  -3  13       16.51       16.67      1.55 o 
   1  -3  13       63.35       61.40      2.24 o 
   2  -3  13       64.98       61.17      2.35 o 
   3  -3  13        0.46       -1.14      2.82 o 
   4  -3  13        3.59        0.92      1.49 o 
   5  -3  13       16.60        9.92      9.68 o 
  -7  -2  13       21.59       26.92      4.10 o 
  -6  -2  13        0.32       -3.32      2.21 o 
  -5  -2  13        0.28        4.78      4.41 o 
  -4  -2  13      180.85      186.21      9.50 o 
  -3  -2  13       71.78       92.20      5.80 o 
  -2  -2  13        8.68       14.02      2.19 o 
  -1  -2  13       10.97       11.75      1.23 o 
   0  -2  13        0.95       -0.52      0.74 o 
   1  -2  13       10.61       11.66      1.24 o 
   2  -2  13        2.74        0.00      2.51 o 
   3  -2  13       22.72       20.15      2.31 o 
   4  -2  13        0.08        1.04      1.48 o 
   5  -2  13        2.30       -2.15      1.80 o 
  -7  -1  13        4.10        7.27      6.76 o 
  -6  -1  13        4.28        0.86      2.31 o 
  -5  -1  13        9.37        9.22      3.01 o 
  -4  -1  13        4.44        4.92      2.63 o 
  -3  -1  13        1.04        1.59      0.64 o 
  -2  -1  13        7.83        9.38      1.76 o 
  -1  -1  13        1.27       -0.07      0.64 o 
   0  -1  13       44.25       40.96      2.38 o 
   1  -1  13      113.03      104.37      4.67 o 
   2  -1  13        4.54        1.36      2.05 o 
   3  -1  13        5.42        9.04      3.38 o 
   4  -1  13        0.00       -1.56      3.27 o 
   5  -1  13        0.29       -2.61      2.11 o 
  -7   0  13        0.94       -2.23      1.88 o 
  -6   0  13       19.55       25.75      3.14 o 
  -5   0  13        0.00        1.57      2.10 o 
  -4   0  13        3.43        4.29      1.20 o 
  -3   0  13       17.39       13.91      1.62 o 
  -2   0  13      102.39      118.91      9.26 o 
  -1   0  13      128.95      121.32      9.97 o 
   0   0  13       84.66       81.73      5.04 o 
   1   0  13       67.54       68.35      2.82 o 
   2   0  13       29.42       29.76      1.81 o 
   3   0  13        1.65        1.86      1.38 o 
   4   0  13       18.02       17.88      2.72 o 
   5   0  13        0.01        3.25      2.34 o 
  -7   1  13       32.73       35.15      1.98 o 
  -6   1  13        0.28       -0.81      1.50 o 
  -5   1  13        6.94       10.43      3.24 o 
  -4   1  13        4.34        8.76      1.64 o 
  -3   1  13        3.83        3.10      1.12 o 
  -2   1  13        1.07        3.04      2.15 o 
  -1   1  13        0.46        2.13      2.78 o 
   0   1  13       20.32       23.90      3.31 o 
   1   1  13        8.83       10.00      2.83 o 
   2   1  13        7.83        6.86      1.15 o 
   3   1  13       12.21       17.00      3.86 o 
   4   1  13       23.59       12.70      1.90 o 
   5   1  13        2.40       -1.37      1.86 o 
  -7   2  13       13.81       14.41      1.98 o 
  -6   2  13        0.61        2.56      0.78 o 
  -5   2  13        7.55        8.54      2.80 o 
  -4   2  13       11.41       10.74      1.24 o 
  -3   2  13        9.04       14.64      4.98 o 
  -2   2  13       62.20       71.38      2.96 o 
  -1   2  13       31.81       34.28      4.92 o 
   0   2  13       12.18       12.00      2.53 o 
   1   2  13        3.40        0.09      0.73 o 
   2   2  13        1.25       -0.13      1.74 o 
   3   2  13       22.64       15.82      2.41 o 
   4   2  13       26.38       25.05      5.68 o 
  -7   3  13       14.15       10.16      2.73 o 
  -6   3  13        1.03        3.07      2.19 o 
  -5   3  13       51.03       61.03      4.60 o 
  -4   3  13       48.53       55.23      2.86 o 
  -3   3  13       75.79       78.78      3.45 o 
  -2   3  13       44.31       47.10      3.77 o 
  -1   3  13        4.36        3.09      2.03 o 
   0   3  13       21.09       20.24      2.10 o 
   1   3  13      288.52      274.50     10.51 o 
   2   3  13       13.65       14.69      2.08 o 
   3   3  13        9.64       14.97      4.20 o 
   4   3  13        5.00       -4.87      4.89 o 
  -7   4  13        2.95        0.12      1.17 o 
  -6   4  13        1.03       -0.79      2.56 o 
  -5   4  13      587.71      621.51     55.13 o 
  -4   4  13       11.69       12.13      2.47 o 
  -3   4  13       11.71        4.67      2.90 o 
  -2   4  13       12.97       11.64      1.86 o 
  -1   4  13        7.80       14.44      2.57 o 
   0   4  13       72.17       65.28      2.99 o 
   1   4  13        3.65        6.84      3.27 o 
   2   4  13       30.15       22.60      3.49 o 
   3   4  13        1.99       -1.81      4.17 o 
  -7   5  13       66.73       77.08      4.37 o 
  -6   5  13        0.29        1.90      1.12 o 
  -5   5  13       11.71       -0.37      2.43 o 
  -4   5  13      115.32      132.85      3.79 o 
  -3   5  13       70.11       80.50      4.93 o 
  -2   5  13        7.66        9.08      5.24 o 
  -1   5  13       23.51       22.66      6.32 o 
   0   5  13        1.08       -2.30      4.63 o 
   1   5  13        1.55        0.16      1.37 o 
   2   5  13        0.00       -0.23      1.22 o 
   3   5  13        5.33        2.85      6.48 o 
  -7   6  13       88.33       83.15      4.34 o 
  -6   6  13       24.49       29.35      2.00 o 
  -5   6  13      100.09       81.44     15.77 o 
  -4   6  13        2.61        2.29      1.62 o 
  -3   6  13       19.19       14.06      2.95 o 
  -2   6  13       53.53       50.63      4.30 o 
  -1   6  13        3.09       -2.54      2.18 o 
   0   6  13        2.64        6.54      9.40 o 
   1   6  13        0.07        1.47      2.58 o 
   2   6  13       28.38       39.93      3.78 o 
  -7   7  13       76.57       82.95      4.20 o 
  -5   7  13       23.14       20.20      5.29 o 
  -4   7  13        8.23        9.52      3.40 o 
  -3   7  13       27.52       28.16      2.68 o 
  -2   7  13        0.76        6.34      2.30 o 
  -1   7  13        0.13       -0.69      1.64 o 
   0   7  13        2.23        6.30      4.37 o 
   1   7  13        4.60        1.38      1.38 o 
   2   7  13       16.78       24.84      2.42 o 
  -5   8  13        7.20        6.13      2.58 o 
  -3   8  13       29.20       30.77      3.93 o 
  -2   8  13        3.91       19.35      3.84 o 
  -1   8  13        3.44        3.14      3.66 o 
   0   8  13        9.97       18.13      4.47 o 
   1   8  13        0.95        9.80      3.82 o 
  -5   9  13        0.99       -3.49      2.81 o 
  -3   9  13        9.65       25.78      3.59 o 
  -2   9  13       16.10       13.01      3.12 o 
  -1   9  13        1.46       -6.26      4.17 o 
   0   9  13       21.50       12.69      4.75 o 
  -4  10  13        6.23       -5.03      3.35 o 
  -2  10  13        0.99        6.22      3.92 o 
   0 -12  14        2.94        7.99      4.02 o 
   1 -12  14        0.04        2.89      4.04 o 
   2 -12  14       13.79       47.40      5.51 o 
  -2 -11  14        5.13       12.53      4.50 o 
  -1 -11  14       20.45       27.05      8.60 o 
   0 -11  14        7.83       10.88      2.82 o 
   2 -11  14       25.96       25.94      4.91 o 
   3 -11  14        3.94       -6.58      4.38 o 
  -3 -10  14        3.13       -1.53      2.52 o 
  -2 -10  14       15.46       27.35      7.98 o 
  -1 -10  14        0.00       -3.86      3.99 o 
   0 -10  14        0.11       -1.89      3.79 o 
   1 -10  14        0.43       -4.57      3.05 o 
   2 -10  14        5.78       -1.63      3.15 o 
   3 -10  14       41.61       44.95      4.71 o 
   4 -10  14        9.53        9.62      4.07 o 
  -4  -9  14       62.03       60.18      8.74 o 
  -3  -9  14       88.95       71.26     19.47 o 
  -2  -9  14        3.61       -0.36      2.80 o 
  -1  -9  14        2.89        1.92      1.88 o 
   0  -9  14        1.54        6.56      3.04 o 
   1  -9  14       13.25       18.71      3.42 o 
   2  -9  14       54.35       63.08     11.09 o 
   3  -9  14        2.32        6.74      6.57 o 
   4  -9  14       11.42        5.68      2.62 o 
  -4  -8  14       25.07       17.47      8.06 o 
  -3  -8  14       62.67       54.63      5.97 o 
  -2  -8  14       10.70       15.16      5.31 o 
  -1  -8  14       14.21       14.09      3.47 o 
   0  -8  14       61.86       59.94      3.29 o 
   1  -8  14       47.12       49.57      8.31 o 
   2  -8  14        0.31        0.22      4.28 o 
   3  -8  14       32.52       40.62      2.71 o 
   4  -8  14        0.10        4.87      2.18 o 
   5  -8  14       15.07       17.68     20.71 o 
  -5  -7  14        0.94       -2.41      4.52 o 
  -4  -7  14       17.37       10.84      4.86 o 
  -3  -7  14       11.24        6.58      1.63 o 
  -2  -7  14        8.14        8.42      3.53 o 
  -1  -7  14        0.03        0.42      1.77 o 
   0  -7  14       27.57       22.21      3.34 o 
   1  -7  14        0.14        1.15      1.63 o 
   2  -7  14        2.53        3.06      4.24 o 
   3  -7  14       11.62        4.48      3.51 o 
   4  -7  14        4.81        8.78      3.01 o 
   5  -7  14       29.18       25.83      6.40 o 
  -6  -6  14       34.17       32.24      8.03 o 
  -5  -6  14        1.52       -3.59      2.70 o 
  -4  -6  14        0.50        2.61      3.36 o 
  -3  -6  14        2.75        1.52      4.24 o 
  -2  -6  14       46.54       53.26      5.81 o 
  -1  -6  14       11.73       17.69      1.75 o 
   0  -6  14       49.18       50.62      2.34 o 
   1  -6  14       40.38       44.24      4.31 o 
   2  -6  14        0.10        1.71      3.51 o 
   3  -6  14       19.88       21.64      6.82 o 
   4  -6  14       34.46       38.85      3.34 o 
   5  -6  14       37.11       39.28      5.41 o 
  -6  -5  14        7.77        8.03      5.10 o 
  -5  -5  14       37.83       34.15      4.61 o 
  -4  -5  14        0.99        1.54      1.47 o 
  -3  -5  14       18.36       13.10      3.55 o 
  -2  -5  14       35.23       39.91      3.86 o 
  -1  -5  14       28.09       24.85      2.05 o 
   0  -5  14       20.28       14.64      2.23 o 
   1  -5  14        0.55       -0.44      1.27 o 
   2  -5  14        1.99       -2.00      1.40 o 
   3  -5  14        2.96        8.94      3.59 o 
   4  -5  14       69.01       74.14      4.58 o 
   5  -5  14        8.82        0.59      2.04 o 
  -6  -4  14        0.57       -3.18      2.12 o 
  -5  -4  14        0.14        1.20      2.65 o 
  -4  -4  14       15.73       16.33      5.11 o 
  -3  -4  14       16.86       13.88      1.76 o 
  -2  -4  14      257.03      256.74     15.12 o 
  -1  -4  14        8.48       13.20      3.89 o 
   0  -4  14       13.77       12.40      1.10 o 
   1  -4  14       12.87       15.38      2.06 o 
   2  -4  14      144.22      152.16      4.45 o 
   3  -4  14        0.10        0.42      2.62 o 
   4  -4  14       44.49       38.26      5.93 o 
   5  -4  14       12.09       22.08      4.13 o 
  -7  -3  14        0.08        2.91      3.32 o 
  -6  -3  14       76.16       72.59     16.85 o 
  -5  -3  14        6.87        5.22      3.80 o 
  -4  -3  14      333.70      328.23     22.96 o 
  -3  -3  14       18.35       15.83      1.30 o 
  -2  -3  14        1.51        4.01      1.78 o 
  -1  -3  14       36.37       39.83      2.62 o 
   0  -3  14       97.55       96.21      4.00 o 
   1  -3  14       16.72       16.08      1.76 o 
   2  -3  14       96.40       99.22      3.19 o 
   3  -3  14        8.48        8.18      3.73 o 
   4  -3  14       42.20       56.55      3.44 o 
   5  -3  14       10.53        3.14      2.73 o 
  -7  -2  14        2.53        2.40      3.65 o 
  -6  -2  14       38.69       35.06     12.73 o 
  -5  -2  14       55.50       54.29      5.99 o 
  -4  -2  14       60.24       67.18      4.67 o 
  -3  -2  14       14.61       15.99      1.74 o 
  -2  -2  14      168.05      144.09      8.50 o 
  -1  -2  14       12.41       13.75      2.00 o 
   0  -2  14       35.81       28.10      2.24 o 
   1  -2  14        0.14        1.04      1.00 o 
   2  -2  14        0.78        4.21      1.17 o 
   3  -2  14       43.50       38.36      4.92 o 
   4  -2  14       12.98        9.46      4.06 o 
   5  -2  14        2.37        6.16      5.31 o 
  -7  -1  14        1.83        4.96      2.26 o 
  -6  -1  14       11.69        8.52      3.80 o 
  -5  -1  14       38.40       39.33      5.74 o 
  -4  -1  14       14.89       12.00      2.18 o 
  -3  -1  14        2.29        2.77      0.67 o 
  -2  -1  14       80.28       66.43      5.11 o 
  -1  -1  14       41.73       36.86      2.45 o 
   0  -1  14        6.09        6.45      2.01 o 
   1  -1  14       53.24       43.30      1.45 o 
   2  -1  14        7.82        8.15      1.84 o 
   3  -1  14       17.40       24.29      2.56 o 
   4  -1  14        6.26       15.10      2.53 o 
   5  -1  14        0.60       -0.89      5.31 o 
  -7   0  14        6.78       -1.37      3.56 o 
  -6   0  14        8.75       10.64     12.04 o 
  -5   0  14        0.74       -0.10      1.01 o 
  -4   0  14       54.80       57.11      4.75 o 
  -3   0  14        0.94        2.17      1.08 o 
  -2   0  14        7.76        7.67      1.41 o 
   0   0  14       20.98       21.05      2.52 o 
   1   0  14        9.86       16.98      1.85 o 
   2   0  14       11.18       15.43      3.62 o 
   3   0  14      105.17      106.04      8.74 o 
   4   0  14       32.65       30.37      2.40 o 
  -7   1  14       16.06       20.91      2.20 o 
  -6   1  14       47.26       61.41     11.80 o 
  -5   1  14        5.72        5.90      1.77 o 
  -4   1  14       10.01        8.73      0.99 o 
  -3   1  14       84.61       74.48      4.75 o 
  -2   1  14        2.13        3.45      2.96 o 
  -1   1  14        4.16        1.22      2.07 o 
   0   1  14       14.12       16.95      2.31 o 
   1   1  14       78.22       86.97      5.89 o 
   2   1  14       40.24       44.42      3.00 o 
   3   1  14        5.53        0.14      2.13 o 
   4   1  14        1.93        5.55      2.65 o 
  -7   2  14        2.10        3.83      5.17 o 
  -6   2  14        0.24        0.90      3.11 o 
  -5   2  14       81.83       84.94      6.89 o 
  -4   2  14        0.01        2.73      1.29 o 
  -3   2  14       12.88       13.16      1.60 o 
  -2   2  14        0.13        1.69      2.41 o 
  -1   2  14       15.84       20.88      2.98 o 
   0   2  14       24.76       24.44      3.32 o 
   1   2  14       81.79       81.16      1.69 o 
   2   2  14        1.41        2.42      1.46 o 
   3   2  14       50.52       42.90      3.52 o 
   4   2  14        0.14       -2.40      2.30 o 
  -7   3  14        0.45        0.27      1.77 o 
  -6   3  14       35.20       34.39      8.49 o 
  -5   3  14      149.65      163.71     10.13 o 
  -4   3  14        0.00        4.18      2.29 o 
  -3   3  14        0.69       -2.68      1.79 o 
  -2   3  14        4.23       13.36      4.10 o 
  -1   3  14        3.84        1.98      1.41 o 
   0   3  14       36.13       32.51      9.06 o 
   1   3  14      356.22      333.54     21.44 o 
   2   3  14       18.16       14.27      3.34 o 
   3   3  14       31.33       39.00      6.27 o 
  -7   4  14        1.13        0.63      1.60 o 
  -6   4  14       39.19       42.33      6.86 o 
  -5   4  14      138.12      122.18      6.05 o 
  -4   4  14        4.70        1.35      4.87 o 
  -3   4  14       14.33       12.70      1.70 o 
  -2   4  14        3.36        2.56      2.17 o 
  -1   4  14       23.38       23.30      2.37 o 
   0   4  14       25.09       17.94      4.40 o 
   1   4  14        3.06        1.00      3.54 o 
   2   4  14        9.20       10.46      1.78 o 
   3   4  14        3.98        4.61      3.84 o 
  -7   5  14       13.44       18.57      5.03 o 
  -6   5  14       35.09       29.69      1.85 o 
  -5   5  14        1.36        1.59      1.51 o 
  -4   5  14        0.14       -2.53      2.87 o 
  -3   5  14        2.39       -3.06      2.58 o 
  -2   5  14       23.46        9.75      2.32 o 
  -1   5  14       93.53       94.27      4.24 o 
   0   5  14        2.94        0.46      5.66 o 
   1   5  14        0.44       -1.61      3.05 o 
   2   5  14        9.69        8.76      2.88 o 
  -7   6  14        1.32        2.82      2.11 o 
  -6   6  14        0.03        3.14      2.88 o 
  -5   6  14        2.24       10.65      1.96 o 
  -4   6  14       17.56       18.32      6.72 o 
  -3   6  14        7.89        5.22      8.26 o 
  -2   6  14        9.47        7.74      2.25 o 
  -1   6  14        5.58       -1.24      2.25 o 
   0   6  14       28.29       37.31      3.29 o 
   1   6  14        0.43        0.68      2.51 o 
   2   6  14        1.63       18.62      4.81 o 
  -5   7  14        3.30       -2.46      1.94 o 
  -4   7  14        8.14        8.37      3.90 o 
  -3   7  14        6.23        2.06      2.21 o 
  -2   7  14       34.96       43.84      4.12 o 
  -1   7  14        2.44        3.07      3.57 o 
   0   7  14        8.94        9.61      4.98 o 
   1   7  14        0.50       -6.58      4.38 o 
  -5   8  14        0.83        2.70      2.67 o 
  -4   8  14       40.90       39.65      4.18 o 
  -3   8  14        0.87       -1.17      3.14 o 
  -2   8  14       19.25       35.58      4.67 o 
  -1   8  14        6.16       13.32      3.75 o 
   0   8  14       18.07       25.62      4.90 o 
  -4   9  14       20.57       28.84      3.64 o 
  -3   9  14        0.29       -0.11      3.62 o 
  -2   9  14        7.14        3.24      4.10 o 
  -1   9  14       30.83       19.90      4.92 o 
  -1 -11  15        4.71        5.16      2.20 o 
   0 -11  15       89.56      116.81     25.99 o 
   1 -11  15       12.65       20.21      4.68 o 
   2 -11  15       64.06       85.51     18.39 o 
  -3 -10  15        1.17       -2.54      3.54 o 
  -2 -10  15       24.46       30.87      3.27 o 
  -1 -10  15       16.93       19.69      4.39 o 
   0 -10  15       37.06       47.02     11.01 o 
   1 -10  15        6.48        1.06      6.04 o 
   2 -10  15       11.55       20.79      4.81 o 
   3 -10  15        5.83        0.68      5.76 o 
  -3  -9  15        5.98        8.74      2.29 o 
  -2  -9  15       45.26       51.37      5.96 o 
  -1  -9  15       29.60       35.77      6.83 o 
   0  -9  15       15.04       18.47      2.70 o 
   1  -9  15        4.11        2.68      1.82 o 
   2  -9  15        0.29       -2.89      1.93 o 
   3  -9  15        0.16       -3.23      2.98 o 
   4  -9  15        7.41       10.26      3.36 o 
  -4  -8  15        3.03       -3.56      2.37 o 
  -3  -8  15        4.16        0.96      2.56 o 
  -2  -8  15        2.88        2.00      2.61 o 
  -1  -8  15       23.55       28.49      4.67 o 
   0  -8  15       65.43       59.88      3.49 o 
   1  -8  15       13.43       12.25      2.67 o 
   2  -8  15       45.31       47.43      5.81 o 
   3  -8  15        1.38       -2.83      1.89 o 
   4  -8  15        0.07       -1.64      4.23 o 
  -5  -7  15        3.07        6.63      6.35 o 
  -4  -7  15        0.00        0.29      5.06 o 
  -3  -7  15        0.00        8.31      3.16 o 
  -2  -7  15       13.47       13.29      4.62 o 
  -1  -7  15       19.23       20.66      2.30 o 
   0  -7  15       12.19        5.19      3.40 o 
   1  -7  15       42.91       39.03      2.05 o 
   2  -7  15       13.01       15.70      2.17 o 
   3  -7  15        4.25        8.66      5.01 o 
   4  -7  15       41.37       46.03      2.94 o 
  -5  -6  15        5.59        6.54      3.04 o 
  -4  -6  15        0.01        6.18      2.79 o 
  -3  -6  15       43.46       39.63      9.27 o 
  -2  -6  15       22.38       25.63      4.58 o 
  -1  -6  15        5.98        8.20      3.28 o 
   0  -6  15        7.00        8.24      1.23 o 
   1  -6  15       10.71        6.63      2.69 o 
   2  -6  15        0.79       -3.53      2.41 o 
   3  -6  15        0.14        2.91      4.87 o 
   4  -6  15       67.03       69.12      8.89 o 
  -6  -5  15        7.12        3.62     10.13 o 
  -5  -5  15        0.03        2.65      2.68 o 
  -4  -5  15        0.05        2.66      3.86 o 
  -3  -5  15        0.57        0.17      2.71 o 
  -2  -5  15       68.26       61.89      4.02 o 
  -1  -5  15        9.57        9.26      1.23 o 
   0  -5  15        0.40       -1.64      1.48 o 
   1  -5  15        0.95        2.76      3.14 o 
   2  -5  15        8.35        8.13      2.25 o 
   3  -5  15        5.14        8.63      2.05 o 
   4  -5  15       99.80      106.41      4.56 o 
  -6  -4  15        0.60        7.08      2.63 o 
  -5  -4  15        6.00        3.21      3.59 o 
  -4  -4  15        0.78        5.40      2.24 o 
  -3  -4  15       22.98       22.75      1.96 o 
  -2  -4  15        2.96       -1.30      1.63 o 
  -1  -4  15       10.62       10.11      2.69 o 
   0  -4  15        4.31        3.92      1.37 o 
   1  -4  15        8.46        9.77      1.29 o 
   2  -4  15       67.55       61.93      4.39 o 
   3  -4  15        8.41        8.50      4.01 o 
   4  -4  15       31.55       40.76      5.35 o 
  -6  -3  15        5.58       -1.79      4.89 o 
  -5  -3  15       55.61       51.61      5.19 o 
  -4  -3  15        0.40        2.39      1.88 o 
  -3  -3  15       80.97       82.63      7.59 o 
  -2  -3  15       29.50       28.89      2.50 o 
  -1  -3  15        0.93       -1.48      0.98 o 
   0  -3  15      104.78       93.21      5.83 o 
   1  -3  15       18.77       19.20      2.43 o 
   2  -3  15       73.59       61.65      4.73 o 
   3  -3  15       42.62       51.26      2.46 o 
   4  -3  15        4.79       -5.03      3.35 o 
  -6  -2  15        1.51        4.74      9.06 o 
  -5  -2  15        2.99        3.93      3.32 o 
  -4  -2  15       16.18       15.41      1.30 o 
  -3  -2  15        8.65        5.72      1.36 o 
  -2  -2  15       43.31       34.35      4.71 o 
  -1  -2  15        4.55        6.23      2.00 o 
   0  -2  15      189.90      171.77     10.91 o 
   1  -2  15      234.67      228.40     14.20 o 
   2  -2  15      105.89       94.86      7.82 o 
   3  -2  15       21.70       21.77      2.66 o 
  -7  -1  15       16.16       26.13      3.84 o 
  -6  -1  15       15.30       12.06      3.10 o 
  -5  -1  15       20.14       19.99      8.72 o 
  -4  -1  15        0.73        0.13      1.63 o 
  -3  -1  15        0.12       -0.54      0.97 o 
  -2  -1  15      207.79      185.91     16.72 o 
  -1  -1  15       56.08       40.42      6.80 o 
   0  -1  15      116.23       98.20      7.11 o 
   1  -1  15       88.63       84.10      3.57 o 
   2  -1  15       20.96       16.92      1.41 o 
   3  -1  15        0.57        0.87      2.23 o 
   4  -1  15        1.13       10.52     10.59 o 
  -7   0  15        2.81       -3.82      2.64 o 
  -6   0  15       22.15       10.70      3.81 o 
  -5   0  15       12.75       20.59      1.58 o 
  -4   0  15        2.01        3.56      1.42 o 
  -3   0  15       60.70       56.22      7.15 o 
  -2   0  15        9.44        2.01      3.42 o 
  -1   0  15      141.43      136.14      7.19 o 
   0   0  15       17.52       19.60      2.41 o 
   1   0  15        6.02        2.26      0.94 o 
   2   0  15        2.49        3.04      1.09 o 
   3   0  15        1.56        2.66      2.23 o 
   4   0  15        2.54       -3.40      2.35 o 
  -7   1  15        6.66       10.36      3.13 o 
  -6   1  15       15.63       22.86      3.02 o 
  -5   1  15       16.70       19.11      4.49 o 
  -4   1  15        0.04        0.69      1.42 o 
  -3   1  15       14.65        5.75      3.39 o 
  -2   1  15       50.89       57.07      4.88 o 
   0   1  15        1.85       -2.98      3.30 o 
   1   1  15        7.88        5.27      1.42 o 
   2   1  15       61.18       61.67      5.33 o 
   3   1  15       11.14       16.75      1.88 o 
   4   1  15        1.68        0.11      7.95 o 
  -7   2  15        1.47        1.13      1.79 o 
  -6   2  15       19.19       15.34      1.86 o 
  -5   2  15        7.07        2.81      2.18 o 
  -4   2  15      118.00      109.12      8.04 o 
  -3   2  15        7.89       17.92      8.93 o 
  -2   2  15        0.15        3.46      2.99 o 
  -1   2  15       16.11        7.84      6.24 o 
   0   2  15       28.74       27.87      5.65 o 
   1   2  15       39.23       43.42      3.70 o 
   2   2  15        2.30       -3.84      2.56 o 
   3   2  15        8.44       12.16      2.80 o 
  -7   3  15        0.79        0.97      1.73 o 
  -6   3  15       44.20       44.87      2.35 o 
  -5   3  15       14.35       19.96      6.76 o 
  -4   3  15       36.23       29.91      3.21 o 
  -3   3  15        8.86       -4.87      3.25 o 
  -2   3  15        1.88        6.80      6.26 o 
  -1   3  15       21.97       18.41      2.55 o 
   0   3  15      219.50      225.35     12.83 o 
   1   3  15        2.10        3.84      2.04 o 
   2   3  15        0.04       -2.01      1.49 o 
   3   3  15        0.84        2.96      2.56 o 
  -7   4  15        2.72        0.98      3.22 o 
  -6   4  15       67.60       75.03      2.70 o 
  -5   4  15        0.11       -1.95      1.81 o 
  -4   4  15       15.08       17.15      3.54 o 
  -3   4  15        9.55        7.16      4.18 o 
  -2   4  15        0.02        3.43      2.73 o 
  -1   4  15       41.79       38.04      8.86 o 
   0   4  15      102.10       93.97     12.08 o 
   1   4  15        7.84        0.62      4.32 o 
   2   4  15        2.61        3.10      4.62 o 
  -6   5  15        3.59        9.71      3.49 o 
  -5   5  15        9.60        9.43      3.26 o 
  -4   5  15        0.36        5.48      2.46 o 
  -3   5  15        1.66        0.83      3.20 o 
  -2   5  15       27.00       22.61      5.52 o 
  -1   5  15        2.23       -1.55      2.43 o 
   0   5  15        0.13        2.20      2.33 o 
   1   5  15        5.61        2.30      2.39 o 
   2   5  15        3.68       -3.64      5.46 o 
  -6   6  15        0.84       -1.57      3.60 o 
  -5   6  15        6.65       10.10      2.44 o 
  -4   6  15        1.25        1.88      2.63 o 
  -3   6  15        9.65        2.65      2.27 o 
  -1   6  15       11.84       14.61     10.51 o 
   0   6  15       17.31       23.64      3.11 o 
   1   6  15        0.15       -0.03      8.36 o 
  -5   7  15        0.00       -5.18      3.46 o 
  -4   7  15       30.83       32.41      3.01 o 
  -3   7  15       20.13       23.63      2.73 o 
  -2   7  15        0.11        1.02      7.65 o 
  -1   7  15        2.75        7.36      2.73 o 
   0   7  15       29.33       31.33      4.69 o 
  -4   8  15        0.01       -3.98      3.29 o 
  -3   8  15        0.04        9.65      3.76 o 
  -2   8  15        5.43        4.49      3.16 o 
  -1   8  15       52.93       69.43      5.96 o 
   0 -11  16       13.02       36.30      5.55 o 
  -2 -10  16       50.16       64.37      6.95 o 
  -1 -10  16        3.75        3.10      9.90 o 
   0 -10  16        0.89       12.57      4.06 o 
   1 -10  16        2.23        0.29      2.75 o 
   2 -10  16        5.50       -0.46      2.83 o 
  -2  -9  16       25.87       26.63      5.54 o 
   0  -9  16        8.28        3.62      2.96 o 
   1  -9  16       34.42       36.69      8.53 o 
   2  -9  16       36.13       28.60      7.74 o 
   3  -9  16        0.08       13.25      5.37 o 
  -4  -8  16       21.23       23.15     15.25 o 
  -3  -8  16        0.88       -0.66      2.45 o 
  -2  -8  16        7.88       11.28      5.72 o 
  -1  -8  16       84.86       73.97     15.83 o 
   0  -8  16      144.17      126.42     15.94 o 
   1  -8  16       25.83       25.87      2.95 o 
   2  -8  16        0.62        9.15      6.87 o 
   3  -8  16        0.30       -0.73      2.82 o 
  -4  -7  16        6.68        5.54      3.00 o 
  -3  -7  16        0.22        6.59      9.10 o 
  -2  -7  16       76.18       69.55     10.03 o 
  -1  -7  16      338.38      285.89     32.06 o 
   0  -7  16       20.65       15.77      3.60 o 
   1  -7  16       15.64       16.85      2.47 o 
   2  -7  16        3.05        3.24      2.26 o 
   3  -7  16        5.16        4.88      4.31 o 
  -5  -6  16        0.56       -3.66      2.49 o 
  -4  -6  16       23.80       18.26      8.97 o 
  -3  -6  16        0.35       -1.65      4.16 o 
  -2  -6  16        4.86        5.75      4.03 o 
  -1  -6  16      403.67      351.20     29.35 o 
   0  -6  16       59.58       45.26      3.71 o 
   1  -6  16       13.84       20.63      3.58 o 
   2  -6  16        1.11        0.18      1.80 o 
   3  -6  16        8.35       14.31      3.74 o 
   4  -6  16        8.59       18.03     10.32 o 
  -5  -5  16        1.50       -6.70      4.47 o 
  -4  -5  16        0.13       -1.25      2.05 o 
  -3  -5  16        6.37       11.75      4.77 o 
  -2  -5  16        9.97       17.05      1.88 o 
  -1  -5  16        0.25       -1.00      1.98 o 
   0  -5  16        0.01       -0.62      4.18 o 
   1  -5  16        2.39        7.41      1.70 o 
   2  -5  16        3.62       -0.45      1.43 o 
   3  -5  16       18.52       24.67      2.17 o 
   4  -5  16        9.34        5.01      2.85 o 
  -6  -4  16        0.36        2.47      2.65 o 
  -5  -4  16        3.17        2.21      4.53 o 
  -4  -4  16       37.51       39.23      7.88 o 
  -3  -4  16       35.99       32.33      3.64 o 
  -2  -4  16       10.61       14.62      2.03 o 
  -1  -4  16        0.05       -0.58      2.56 o 
   0  -4  16        0.40        1.83      1.16 o 
   1  -4  16       34.56       36.91      1.97 o 
   2  -4  16        0.15       -3.27      2.18 o 
   3  -4  16        0.68        2.25      2.32 o 
   4  -4  16        6.30       -0.44      2.34 o 
  -6  -3  16        0.70        4.34     11.52 o 
  -5  -3  16       10.25       11.84      8.14 o 
  -4  -3  16        0.89        3.61      1.92 o 
  -3  -3  16        0.83        1.45      2.56 o 
  -2  -3  16        8.53        7.81      1.09 o 
  -1  -3  16       19.40       19.41      2.12 o 
   0  -3  16       13.17        5.28      1.53 o 
   1  -3  16       66.20       62.88      4.33 o 
   2  -3  16        2.16       -0.84      1.76 o 
   3  -3  16        5.44        8.84      3.28 o 
   4  -3  16        0.00       11.89     13.51 o 
  -6  -2  16        1.39        0.94      6.99 o 
  -5  -2  16        7.94       -2.03      4.37 o 
  -4  -2  16        6.84        7.08      3.09 o 
  -3  -2  16       24.01       21.55      2.90 o 
  -2  -2  16      156.36      123.88     12.68 o 
  -1  -2  16        1.27        0.72      1.70 o 
   0  -2  16        9.07        5.31      1.65 o 
   1  -2  16        0.34        2.67      1.17 o 
   2  -2  16        0.76       -2.13      1.42 o 
   3  -2  16        9.27        7.32      2.80 o 
   4  -2  16       19.71        9.91      6.63 o 
  -6  -1  16        0.73        4.50      8.43 o 
  -5  -1  16        0.05        1.16      1.43 o 
  -4  -1  16       54.55       52.93      2.14 o 
  -3  -1  16       35.29       26.29      3.01 o 
  -2  -1  16       12.92       15.75      4.13 o 
  -1  -1  16      191.85      156.66     23.57 o 
   0  -1  16       21.01       18.64      3.44 o 
   1  -1  16        7.55        6.40      1.25 o 
   2  -1  16        1.25       -1.50      1.46 o 
   3  -1  16        5.54        6.24      2.13 o 
  -6   0  16        5.38       -4.33      3.89 o 
  -5   0  16       61.67       65.77      8.31 o 
  -4   0  16       45.77       46.47      6.12 o 
  -3   0  16      131.30      122.66      7.08 o 
  -2   0  16      146.79      119.56      6.99 o 
   0   0  16       10.60        9.52      1.11 o 
   1   0  16        6.18        6.68      1.94 o 
   2   0  16       13.73       16.44      1.48 o 
   3   0  16       27.31       30.98      6.83 o 
  -6   1  16       18.13       24.29      4.55 o 
  -5   1  16      148.26      142.14     12.62 o 
  -4   1  16       13.19        6.47      2.76 o 
  -3   1  16       65.81       54.89      5.12 o 
  -2   1  16        0.67       -0.49      2.40 o 
  -1   1  16        5.26        4.78      2.28 o 
   0   1  16        1.01        5.07      3.45 o 
   1   1  16        0.57        0.50      0.93 o 
   2   1  16       17.41        9.42      2.46 o 
   3   1  16        0.10       -5.83      4.37 o 
  -6   2  16        3.31       -1.63      1.80 o 
  -5   2  16       13.38        4.15      1.85 o 
  -4   2  16        4.86        4.51      2.33 o 
  -3   2  16       31.06       34.23      3.08 o 
  -2   2  16       17.46       18.15      2.30 o 
  -1   2  16       14.06       15.01      2.47 o 
   0   2  16      139.03      138.89      9.41 o 
   1   2  16       11.40       22.49      7.24 o 
   2   2  16       14.57       18.20      2.49 o 
   3   2  16        8.51        5.22      2.00 o 
  -6   3  16       14.22       16.96      8.05 o 
  -5   3  16       16.02       20.48      2.45 o 
  -4   3  16       16.99       14.93      4.24 o 
  -3   3  16        0.91       -1.21      2.97 o 
  -2   3  16        6.21       15.69      6.04 o 
  -1   3  16        0.03        4.01      3.73 o 
   0   3  16      129.70      128.05      5.11 o 
   1   3  16       20.73       20.77      4.64 o 
   2   3  16        9.91       18.40      3.95 o 
  -6   4  16        4.97       11.40      3.42 o 
  -5   4  16        4.98       -3.04      2.03 o 
  -4   4  16        1.53        4.90      2.10 o 
  -3   4  16        6.23        8.51      4.28 o 
  -2   4  16        0.22        2.26      2.33 o 
  -1   4  16       35.70       32.50      3.12 o 
   0   4  16        0.05       -3.37      2.24 o 
   1   4  16        2.95        1.05      3.06 o 
   2   4  16        4.91        9.04      6.91 o 
  -6   5  16        1.79        3.54      2.67 o 
  -5   5  16        1.55       -2.96      1.97 o 
  -4   5  16        5.39        4.59      2.18 o 
  -3   5  16       63.15       77.28     20.25 o 
  -2   5  16        0.62        0.55      3.35 o 
  -1   5  16        2.83        4.56      2.20 o 
   0   5  16        4.13        9.38      3.19 o 
   1   5  16        1.51       -2.37      4.68 o 
  -5   6  16        2.65        3.22      5.06 o 
  -4   6  16        0.34       -0.89      1.96 o 
  -3   6  16       24.24       28.40      4.76 o 
  -2   6  16        0.11        6.64      2.45 o 
  -1   6  16        1.96        1.29      2.48 o 
   0   6  16        0.02       -1.03      5.71 o 
  -5   7  16        0.19       -0.35      3.09 o 
  -4   7  16        1.63        8.47      4.49 o 
  -3   7  16       15.87       16.91      2.72 o 
  -2   7  16       19.21       29.96      3.10 o 
  -1   7  16       13.50       16.52      3.12 o 
   0 -10  17        1.60       -0.48      2.42 o 
  -2  -9  17        1.12        1.10      6.27 o 
  -1  -9  17       50.56       58.01     13.38 o 
   0  -9  17        3.07       -0.42      8.06 o 
   1  -9  17        0.40        6.93      3.03 o 
   2  -9  17        0.14        4.37      3.01 o 
  -3  -8  17       12.70       32.05      4.33 o 
  -2  -8  17       14.92       16.15      2.65 o 
  -1  -8  17        8.08       14.25      8.70 o 
   0  -8  17       43.64       42.48      5.44 o 
   1  -8  17        3.36        3.73      2.28 o 
   2  -8  17        0.03        0.15      4.56 o 
  -4  -7  17        2.56        0.56      2.69 o 
  -3  -7  17        0.16       -0.45      8.24 o 
  -2  -7  17       27.03       23.00      5.43 o 
  -1  -7  17       68.31       76.63     16.78 o 
   0  -7  17       23.69       23.87      6.86 o 
   1  -7  17       18.58       26.30      5.33 o 
   2  -7  17        8.55       18.59      3.11 o 
   3  -7  17       31.20       41.24     11.59 o 
  -4  -6  17        2.25        4.03      3.01 o 
  -3  -6  17        0.21        7.44      3.25 o 
  -2  -6  17       46.59       49.90     13.24 o 
  -1  -6  17        0.36       -2.52      1.68 o 
   0  -6  17        1.30        1.12      4.24 o 
   1  -6  17        9.48       14.38      3.97 o 
   2  -6  17        0.60        3.59      3.14 o 
   3  -6  17       13.35       11.39      2.83 o 
  -5  -5  17        1.92        8.80     10.13 o 
  -4  -5  17       14.89       13.77      2.53 o 
  -3  -5  17       21.14       20.91      2.75 o 
  -2  -5  17       25.32       29.37      2.63 o 
  -1  -5  17        0.09       -3.01      2.00 o 
   0  -5  17        6.28        5.16      3.40 o 
   1  -5  17        3.31        1.14      2.03 o 
   2  -5  17        0.93        1.99      2.43 o 
   3  -5  17       14.09       14.85      3.16 o 
  -5  -4  17        1.27        7.10      2.62 o 
  -4  -4  17       17.92       19.25      3.27 o 
  -3  -4  17        2.57        4.76      2.02 o 
  -2  -4  17        2.39        5.44      2.88 o 
  -1  -4  17        0.32        0.25      3.36 o 
   0  -4  17       11.35        6.51      1.46 o 
   1  -4  17        5.71        1.58      1.88 o 
   2  -4  17        2.82       -0.73      6.53 o 
   3  -4  17        2.59        1.69      2.65 o 
  -5  -3  17        2.60        2.43      5.94 o 
  -4  -3  17        6.23       -0.68      6.69 o 
  -3  -3  17       10.38       18.22      1.62 o 
  -2  -3  17        0.29        1.95      0.96 o 
  -1  -3  17        0.56        0.56      1.42 o 
   0  -3  17       25.99       28.43      1.97 o 
   1  -3  17       25.55       26.58      3.01 o 
   2  -3  17        0.12       -0.57      2.36 o 
   3  -3  17        7.37        6.07      3.80 o 
  -6  -2  17        1.71        3.54      2.31 o 
  -5  -2  17        0.65       -3.66      2.44 o 
  -4  -2  17        1.01       -2.31      2.03 o 
  -3  -2  17        3.67        6.29      7.14 o 
  -2  -2  17        2.38       -1.17      2.54 o 
  -1  -2  17       23.60       19.94      2.09 o 
   0  -2  17       13.42        6.88      1.77 o 
   1  -2  17       14.55       11.23      1.82 o 
   2  -2  17        2.47       -2.83      3.69 o 
   3  -2  17        2.79        1.16      5.45 o 
  -6  -1  17        6.68       12.84      2.30 o 
  -5  -1  17        4.40        3.03      1.78 o 
  -4  -1  17        2.96        0.51      1.68 o 
  -3  -1  17       22.19       20.25      4.00 o 
  -2  -1  17       25.97       33.11      4.00 o 
  -1  -1  17        0.03        2.95      1.48 o 
   0  -1  17       12.80        9.10      1.21 o 
   1  -1  17        0.43       -0.93      3.87 o 
   2  -1  17       27.75       32.49     10.09 o 
  -6   0  17        6.33        8.28     10.14 o 
  -4   0  17        1.00        0.48      4.93 o 
  -3   0  17       24.97       12.50      4.10 o 
  -2   0  17        3.38       -2.99      3.34 o 
  -1   0  17       31.00       25.34      4.15 o 
   0   0  17       16.78        8.41      3.91 o 
   1   0  17        5.51        0.62      2.37 o 
   2   0  17       10.05       13.02      1.70 o 
   3   0  17       12.73       19.67      5.45 o 
  -6   1  17        9.29       10.31      3.33 o 
  -5   1  17       14.89       18.28      2.88 o 
  -4   1  17       11.73       16.23      4.22 o 
  -3   1  17        0.62        3.67      2.63 o 
  -2   1  17       12.53       16.83     12.25 o 
  -1   1  17        4.17        7.41      3.30 o 
   0   1  17        0.00       -0.33      3.32 o 
   1   1  17       93.84      114.02      5.22 o 
   2   1  17        1.82        6.35      2.52 o 
  -6   2  17        0.59        7.92      3.71 o 
  -5   2  17       76.26       52.85      7.14 o 
  -4   2  17       24.62       16.85      2.31 o 
  -3   2  17       22.85       25.64      2.85 o 
  -2   2  17        1.00        5.05      2.34 o 
  -1   2  17        3.48        1.62      3.36 o 
   0   2  17        5.05       16.02      7.02 o 
   1   2  17        0.20       -3.96      6.05 o 
   2   2  17       15.07       21.91      1.81 o 
  -6   3  17       17.20       12.91      3.94 o 
  -5   3  17       58.97       41.91      3.31 o 
  -4   3  17       12.41        8.94      2.88 o 
  -3   3  17        0.60        5.70      3.15 o 
  -2   3  17        2.43        3.95      2.26 o 
  -1   3  17       87.58       90.46      8.91 o 
   0   3  17       12.97       17.86      7.48 o 
   1   3  17       16.18       19.40     10.17 o 
  -5   4  17        0.00       -5.32      3.94 o 
  -4   4  17        0.87        0.22      2.09 o 
  -3   4  17       38.47       46.74      3.35 o 
  -2   4  17       71.32       74.35      4.11 o 
  -1   4  17        0.36        4.36      2.60 o 
   0   4  17       34.25       29.35      3.32 o 
   1   4  17        3.31        0.41      2.21 o 
  -5   5  17        0.37       -3.04      3.69 o 
  -4   5  17        1.61        4.62      2.35 o 
  -3   5  17        3.24        3.33      3.82 o 
  -2   5  17       11.67        3.49      6.72 o 
  -1   5  17        0.00       -3.63      2.42 o 
   0   5  17       36.35       26.63      7.59 o 
  -4   6  17       21.90       21.78      2.69 o 
  -3   6  17       10.62        5.67      5.05 o 
  -2   6  17        6.30        1.94      3.86 o 
  -1   6  17        1.92        3.94      2.92 o 
   0  -9  18       38.10       34.70      4.28 o 
  -2  -8  18        0.06        1.07      4.98 o 
  -1  -8  18        0.90        3.20      2.90 o 
   0  -8  18        1.69       -2.70      3.81 o 
   1  -8  18        0.72        3.23      8.26 o 
  -3  -7  18       19.25       29.82     15.69 o 
  -2  -7  18       91.52       84.90     26.57 o 
  -1  -7  18        4.83       13.73      2.98 o 
   0  -7  18        1.32       -2.14      4.24 o 
   1  -7  18       12.19       27.91      4.31 o 
   2  -7  18        0.77       -0.47      4.51 o 
  -4  -6  18        3.03        1.39      2.80 o 
  -3  -6  18        7.63       11.46      3.16 o 
  -2  -6  18      103.95      115.51     23.97 o 
  -1  -6  18       47.23       58.91     16.97 o 
   0  -6  18        1.35        6.38      2.62 o 
   1  -6  18       28.33       33.13      8.83 o 
   2  -6  18       52.59       61.33     20.37 o 
  -4  -5  18       38.87       42.00     13.20 o 
  -3  -5  18       35.29       39.61      3.07 o 
  -2  -5  18        0.37       -2.78      3.81 o 
  -1  -5  18       24.22       41.13      7.95 o 
   0  -5  18        3.62        0.97      2.18 o 
   1  -5  18        3.62        1.20      2.32 o 
   2  -5  18        0.05       -1.21      3.19 o 
  -4  -4  18        2.09        0.25      5.48 o 
  -3  -4  18        2.09       -3.02      5.21 o 
  -2  -4  18        2.90        0.83      2.74 o 
  -1  -4  18        1.41        1.93      1.43 o 
   0  -4  18        7.07        0.87      3.88 o 
   1  -4  18       13.77        7.11      3.32 o 
   2  -4  18       10.78        4.91      4.03 o 
  -5  -3  18        7.63       -6.53      4.35 o 
  -4  -3  18        8.94        9.55      2.14 o 
  -3  -3  18        3.95       -3.09      2.06 o 
  -2  -3  18        0.00        0.01      2.19 o 
  -1  -3  18        0.26       -0.98      2.20 o 
   0  -3  18        2.20        4.64      4.86 o 
   1  -3  18        6.09        7.36      3.96 o 
   2  -3  18        9.83       13.74      5.13 o 
  -5  -2  18        2.69        2.39      2.69 o 
  -4  -2  18        0.36        5.99      1.86 o 
  -3  -2  18        8.36       12.35      5.51 o 
  -2  -2  18        4.79        5.59      2.63 o 
  -1  -2  18        1.10        4.20      5.30 o 
   0  -2  18        0.08       -0.46      2.83 o 
   1  -2  18        1.52        7.27      8.46 o 
   2  -2  18        0.66        1.95      2.49 o 
  -5  -1  18        0.77        6.83      1.83 o 
  -4  -1  18        0.09        3.78      8.29 o 
  -3  -1  18       23.44       17.61      1.56 o 
  -2  -1  18        0.08        9.36      4.29 o 
  -1  -1  18        1.14        2.00      3.94 o 
   0  -1  18       26.21       22.88      2.89 o 
   1  -1  18       12.49       18.88      2.31 o 
   2  -1  18       12.10       10.77      2.18 o 
  -5   0  18        5.99       -6.48      4.32 o 
  -4   0  18        0.22       -4.57      3.05 o 
  -3   0  18       15.48       18.33      4.67 o 
  -2   0  18        4.56        2.92      2.73 o 
  -1   0  18        0.03        8.08      3.02 o 
   0   0  18        7.88        2.33      2.95 o 
   1   0  18       39.66       55.16     10.46 o 
   2   0  18        9.02        9.89      4.86 o 
  -5   1  18       23.19       33.66      6.82 o 
  -4   1  18        2.33        5.34      2.10 o 
  -3   1  18        5.51        1.05      3.13 o 
  -2   1  18        1.55       -2.75      3.27 o 
  -1   1  18        9.22        7.47      3.68 o 
   0   1  18       73.11       54.30      3.75 o 
   1   1  18       15.31       23.57      5.93 o 
  -5   2  18       65.43       44.82      7.23 o 
  -4   2  18        0.00       -3.68      2.46 o 
  -3   2  18       34.86       35.17      3.01 o 
  -2   2  18        6.16        3.67      2.59 o 
  -1   2  18       84.14      100.76      4.73 o 
   0   2  18       41.28       41.97      3.63 o 
   1   2  18       42.75       42.78      5.58 o 
  -5   3  18        1.14        7.95      2.35 o 
  -4   3  18        0.27        4.73      2.96 o 
  -3   3  18       18.87       23.03      5.57 o 
  -2   3  18       15.61       18.49      4.06 o 
  -1   3  18        2.19       -2.39      4.15 o 
   0   3  18        1.21        2.37      4.05 o 
  -5   4  18        7.12        1.65      3.84 o 
  -4   4  18        9.91        5.35      3.98 o 
  -3   4  18       19.27       30.35      3.23 o 
  -2   4  18       21.36       21.10      3.15 o 
  -1   4  18       31.93       40.94      3.44 o 
   0   4  18        0.16       -1.87      2.35 o 
  -4   5  18       59.02       49.26      4.16 o 
  -3   5  18        7.24        1.60      7.98 o 
  -2   5  18       12.05        5.23      2.76 o 
  -2  -7  19        2.83        0.90      2.70 o 
  -1  -7  19       12.41       -0.74      7.32 o 
   0  -7  19       28.60       40.25     11.34 o 
  -3  -6  19        0.25        0.48      6.81 o 
  -2  -6  19       24.87       29.84      2.95 o 
   0  -6  19       59.66       79.20     19.04 o 
   1  -6  19        3.55        7.55      3.83 o 
  -3  -5  19        7.91       13.62      4.22 o 
  -2  -5  19       53.99       68.58      3.81 o 
  -1  -5  19        0.04       -4.64      4.67 o 
   0  -5  19       22.54       34.62      3.02 o 
   1  -5  19       20.03       18.06      2.83 o 
  -4  -4  19        8.38       16.85      6.15 o 
  -3  -4  19        0.01        1.07      4.22 o 
  -2  -4  19        7.52        3.97      4.72 o 
  -1  -4  19        1.14        1.17      2.87 o 
   0  -4  19       17.72       21.55      2.99 o 
   1  -4  19       32.10       39.07     11.32 o 
  -4  -3  19        3.75        9.26      8.57 o 
  -3  -3  19        2.03        0.29      2.06 o 
  -2  -3  19        1.26       -1.89      1.92 o 
  -1  -3  19        1.40        3.24      1.78 o 
   0  -3  19        8.72        6.28      2.12 o 
   1  -3  19        1.84        1.50      6.37 o 
  -4  -2  19        0.96        0.15      2.06 o 
  -3  -2  19        2.24        9.94      8.41 o 
  -2  -2  19       33.25       33.17      8.95 o 
  -1  -2  19        7.24       15.35      6.39 o 
   0  -2  19       21.92       24.86      2.25 o 
   1  -2  19        7.06        3.13      1.99 o 
  -4  -1  19        1.06        2.07      3.79 o 
  -3  -1  19        0.01       -5.30      3.53 o 
  -2  -1  19        2.33        2.37      4.30 o 
  -1  -1  19        7.47        3.10      4.38 o 
   0  -1  19       14.95       23.55      4.14 o 
   1  -1  19       15.37       20.99     13.18 o 
  -4   0  19        2.41       -2.74      4.10 o 
  -3   0  19        3.30        5.74      3.22 o 
  -2   0  19       20.85       33.92      5.32 o 
  -1   0  19        4.54        0.32      3.92 o 
   0   0  19       11.89       16.76      4.38 o 
   1   0  19        0.12       -0.31      8.87 o 
  -4   1  19       35.80       37.73      3.41 o 
  -3   1  19        0.00       -2.27      3.64 o 
  -2   1  19        1.20       -0.26      3.95 o 
  -1   1  19        2.61       -5.79      3.86 o 
   0   1  19       46.30       38.97      6.87 o 
  -4   2  19        0.79        6.04      3.48 o 
  -3   2  19        0.17       -5.52      3.68 o 
  -2   2  19        2.02        4.80      6.01 o 
   0   2  19      118.36      124.47      5.53 o 
  -4   3  19        0.69        3.38      2.44 o 
  -3   3  19        7.51       25.90      4.33 o 
  -2   3  19        2.64        3.35      5.36 o 
  -1   3  19        0.45        0.09      3.74 o 
  -1  -5  20        0.22        2.19      2.27 o 
  -2  -4  20        0.00       -7.72      5.15 o 
  -1  -4  20        0.15       -2.81      2.13 o 
   0  -4  20        0.76       -3.83      4.79 o 
  -3  -3  20        0.74        1.10      6.03 o 
  -2  -3  20       34.59       37.48     14.20 o 
  -1  -3  20       24.97       34.55      2.52 o 
   0  -3  20        0.23        1.00      3.30 o 
  -3  -2  20       20.09       42.17      5.79 o 
  -2  -2  20        8.95        0.00      4.71 o 
  -1  -2  20        7.54       -2.19      4.53 o 
   0  -2  20        0.02       16.64      5.02 o 
  -2  -1  20        7.31       -2.93      4.62 o 
  -1  -1  20       15.24       25.29      5.34 o 
   0  -1  20        1.01        3.73      3.59 o 
  -3   0  20       26.82       18.26      4.12 o 
  -2   0  20        1.49        5.91      4.42 o 
  -1   0  20        5.20        2.22      4.35 o 
  -3   1  20        0.34        6.68      2.75 o 
  -2   1  20        3.04        4.49      9.27 o 
                                                 
